# Supplementary material for: The ribonuclease PNPase is a key regulator of biofilm formation in Listeria monocytogenes and affects invasion of host cells
Source: NPJ Biofilms Microbiomes. 2023 Jun 7;9:34. doi: 10.1038/s41522-023-00397-1 (PMC10247797; doi:10.1038/s41522-023-00397-1)
Supplement: Supplementary file 2 — Reporting Summary [file 41522_2023_397_MOESM2_ESM.xlsx]

## Sheet: Raw data
GeneID	Gene Name	Product	Number of Reads				RPKM				logFC	logCPM	PValue	FDR
			WT1	WT2	PNP1	PNP2	WT1	WT2	PNP1	PNP2
lmo1331	pnpA	polynucleotide phosphorylase	15434	27164	0	4	38.4915	188.855	200.107	16.6853	-12.9847	7.38424	1.31709e-40	4.14753e-37
lmo2522	lmo2522	cell wall-binding protein	78	422	7593	1226	1.29049	7.66395	125.933	21.29	4.39886	5.26383	3.09949e-12	4.88014e-09
lmo0348	lmo0348	dihydroxyacetone kinase	193	274	4548	3265	1.05404	4.90852	41.6249	30.977	4.26906	5.25663	1.06839e-11	9.5803e-09
lmo0345	lmo0345	sugar-phosphate isomerase	80	81	2795	926	1.71684	3.72259	40.4131	23.3815	4.57913	4.07899	1.21693e-11	9.5803e-09
lmo0344	lmo0344	short chain dehydrogenase	190	213	5494	1751	3.76973	4.98937	64.8037	30.5747	4.22869	5.05037	2.11597e-11	1.33264e-08
lmo0343	lmo0343	translaldolase	138	204	4238	1746	2.46949	2.74463	86.4903	30.0023	4.27066	4.80162	3.08057e-11	1.61678e-08
lmo0477	lmo0477	secreted protein	120	163	3190	1366	15.1398	11.7805	18.0204	11.8276	4.1394	4.42018	2.7462e-10	1.2354e-07
lmo1985	ilvH	acetolactate synthase small subunit	886	741	75	23	13.6736	13.4431	1.34712	0.697964	-4.03682	2.90666	3.39989e-10	1.33828e-07
lmo0350	lmo0350	hypothetical protein	33	140	1300	924	17.9107	50.4679	22.4932	6.55037	4.06224	3.45534	4.70194e-10	1.64516e-07
lmo0342	lmo0342	transketolase	963	1083	18523	9472	3.42703	4.2172	99.3391	33.1494	3.88944	7.07413	5.78469e-10	1.8216e-07
lmo2125	lmo2125	sugar ABC transporter substrate-binding protein	103	320	4635	928	0.326311	1.31336	1.83028	1.67987	3.91545	4.64256	8.32698e-10	2.38379e-07
lmo1733	gltD	glutamate synthase subunit beta	4022	2400	339	139	37.4636	41.4476	20.3434	18.7395	-3.77331	4.95977	1.19593e-09	2.89692e-07
lmo0349	lmo0349	hypothetical protein	13	49	529	322	1.27762	2.40417	3.62273	3.18008	4.1017	2.05252	1.29812e-09	2.91984e-07
lmo0478	lmo0478	secreted protein	15	25	679	107	8.92831	10.0975	11.9337	12.4433	4.3635	1.79098	1.57527e-09	3.30702e-07
lmo0347	lmo0347	dihydroxyacetone kinase	81	160	1902	1051	0.524496	2.17008	21.3955	13.6358	3.84543	3.84447	3.58375e-09	7.05327e-07
lmo0346	lmo0346	triosephosphate isomerase	209	252	3584	1615	2.67376	4.16675	63.1618	47.4761	3.60927	4.65053	9.79983e-09	1.78178e-06
lmo1986	ilvC	ketol-acid reductoisomerase	987	884	97	48	2.76145	4.07444	0.593196	0.536398	-3.61568	3.123	1.07507e-08	1.78178e-06
lmo2277	lmo2277	hypothetical protein	364	634	3129	4968	2.33234	5.58587	3.17194	1.28393	3.36693	5.47169	1.73457e-08	2.73108e-06
lmo1052	pdhA	pyruvate dehydrogenase subunit E1 alpha	10367	20584	1652	874	52.6529	152.843	19.932	6.11199	-3.38617	7.03234	3.29237e-08	4.93698e-06
lmo2124	lmo2124	sugar ABC transporter permease	80	107	1115	649	1.12796	3.84668	50.8829	10.6667	3.40448	3.14318	5.4381e-08	7.7839e-06
lmo1984	ilvB	acetolactate synthase	5076	4081	743	276	24.8481	22.8118	2.10858	0.677039	-3.15347	5.47066	9.46971e-08	1.29653e-05
lmo0418	lmo0418	hypothetical protein	1318	1382	11485	9303	6.1948	10.5819	5.24027	5.57577	3.10672	6.76941	2.47909e-07	3.25277e-05
lmo0048	lmo0048	sensor histidine kinase AgrB	2230	1514	16002	14153	50.0328	37.287	359.909	333.292	3.10323	7.31809	3.4623e-07	4.36111e-05
lmo1053	PdhB	pyruvate dehydrogenase subunit E1 beta	7412	16684	1817	815	59.0653	103.144	24.2656	11.3366	-2.96311	6.69045	7.04803e-07	8.53625e-05
lmo2129	lmo2129	hypothetical protein	347	168	1571	2257	4.81125	7.27421	8.903	11.4814	2.99835	4.41647	1.42816e-06	0.000166565
lmo2588	lmo2588	multidrug transporter	3339	6501	449	731	31.088	66.4413	4.19074	7.14365	-2.6896	5.45986	3.54079e-06	0.000398213
lmo1054	pdhC	dihydrolipoamide acetyltransferase	6239	16499	2356	690	170.798	170.833	150.78	160.424	-2.68822	6.61224	5.13229e-06	0.000557296
lmo1445	zurR	ZurR family transcriptional regulator	2010	3293	453	254	242.504	367.288	116.556	83.7156	-2.70652	4.59931	7.98738e-06	0.000838409
lmo2158	lmo2158	hypothetical protein	373	780	4746	1331	0.95931	3.10138	1.37005	0.524138	2.5623	4.93411	1.33543e-05	0.00135654
lmo2153	lmo2153	flavodoxin	3954	9298	1604	465	139.271	443.902	73.2583	13.1724	-2.48873	5.88282	1.46267e-05	0.00143935
lmo2682	kdpA	potassium-transporting ATPase subunit A	1946	3134	11887	12312	15.9261	28.1545	97.5232	105.76	2.52971	7.09327	1.91633e-05	0.00173615
lmo1659	lmo1659	hypothetical protein	457	449	68	60	19.369	18.7682	20.7913	24.6027	-2.66214	2.16328	1.92967e-05	0.00173615
lmo2152	lmo2152	thioredoxin	2410	4776	873	293	124.563	321.53	50.6551	15.3755	-2.4484	5.03806	2.58512e-05	0.00226126
lmo2154	nrdF	ribonucleotide-diphosphate reductase subunit beta	10598	30773	5561	955	159.752	500.746	101.69	77.1403	-2.487	7.48829	2.96698e-05	0.00252514
lmo1672	menE	O-succinylbenzoic acid--CoA ligase	4920	4178	1119	591	126.968	139.262	36.4517	31.0295	-2.34548	5.55671	3.90347e-05	0.00323474
lmo0752	lmo0752	hypothetical protein	7220	13163	2133	1220	4.23869	11.6567	8.65646	3.10007	-2.38112	6.56747	4.30181e-05	0.00347343
lmo1847	lmo1847	metal ABC transporter	14501	21746	4885	1497	1263.05	1475.6	973.213	887.775	-2.39467	7.43301	5.35522e-05	0.00409761
lmo0049	lmo0049	hypothetical protein	190	185	1525	470	16.1832	17.2967	130.211	42.0179	2.44275	3.35865	5.46521e-05	0.00409761
lmo0582	iap	invasion associated secreted endopeptidase	1324	3605	16803	4705	11.1751	15.921	17.2992	15.9026	2.33699	6.79104	6.24612e-05	0.0045742
lmo2660	lmo2660	transketolase	1340	1473	207	238	9.17148	11.0667	1.42028	1.70977	-2.44377	3.80121	6.61774e-05	0.0047362
lmo2568	lmo2568	hypothetical protein	2437	4956	25037	7705	103.785	231.682	1068.88	344.412	2.31614	7.41042	8.84377e-05	0.00614822
lmo0759	lmo0759	hypothetical protein	3707	3929	893	575	9.86544	14.2926	6.19222	3.07846	-2.24537	5.27921	8.98121e-05	0.00614822
lmo2423	lmo2423	hypothetical protein	129	265	638	905	2.03194	4.58193	10.0742	14.9622	2.33113	3.19693	9.61249e-05	0.00644037
lmo0695	lmo0695	hypothetical protein	27	1939	189	90	0.234437	1.26219	0.458837	0.328088	-2.30358	2.903	0.000104031	0.00682489
lmo1152	lmo1152	PduB protein	17	57	301	127	0.188158	1.79002	4.12872	1.31661	2.8043	1.13778	0.000123009	0.00790524
lmo0096	lmo0096	PTS mannose transporter subunit IIAB	500	509	3193	1418	7.14197	7.98081	45.7209	21.2594	2.27137	4.63369	0.000132401	0.00833862
lmo1261	lmo1261	hypothetical protein	576	721	2808	2370	0.894334	2.87499	0.960573	1.341	2.19905	4.89644	0.000158595	0.00979244
lmo1216	lmo1216	N-acetylmuramoyl-L-alanine amidase	40	126	451	250	66.8099	84.951	57.9169	31.885	2.38364	1.93396	0.000170865	0.0103472
lmo1190	lmo1190	hypothetical protein	42	73	307	245	0.189217	2.3007	1.16728	1.32911	2.5172	1.61882	0.000182834	0.0108631
lmo0514	lmo0514	internalin	1481	5641	20740	5812	6.77861	12.2673	12.8366	7.53994	2.16386	7.12504	0.000211597	0.0123392
lmo0778	lmo0778	hypothetical protein	362	603	2079	1657	0.674054	2.87257	2.94134	0.624257	2.20182	4.41786	0.000250973	0.0143694
lmo0953	lmo0953	hypothetical protein	1225	846	4605	3505	38.1981	78.3096	288.466	41.7021	2.0462	5.55807	0.000288234	0.016208
lmo1835	carB	carbamoyl-phosphate synthetase	6133	8225	2757	559	302.851	314.253	195.638	59.5138	-2.06381	6.17726	0.000293688	0.016225
lmo1673	menB	naphthoate synthase	5968	5467	1515	1051	260.782	284.564	158.004	132.788	-2.04042	5.927	0.000309969	0.0166139
lmo1987	leuA	2-isopropylmalate synthase	308	414	66	57	1.19244	2.97748	0.591122	0.316337	-2.33465	1.82841	0.000311281	0.0166139
lmo0751	lmo0751	hypothetical protein	3430	5661	1009	857	2.41115	12.5218	6.98722	2.55203	-2.02859	5.48518	0.000331964	0.0174226
lmot10	lmot10	tRNA-Ala	2889	1842	528	503	0	0	0	0	-2.1059	4.70757	0.000340293	0.0175669
lmo0783	lmo0783	PTS mannose transporter subunit IIB	303	231	1442	831	15.2727	29.0452	27.144	29.2534	2.14947	3.66954	0.000384465	0.0195271
lmo0954	lmo0954	hypothetical protein	2198	2926	13755	5582	31.1982	118.726	39.8379	17.5734	2.03534	6.73283	0.00041846	0.0208613
lmo0265	lmo0265	succinyl-diaminopimelate desuccinylase	362	615	3094	818	16.2849	33.669	18.2989	6.75862	2.12143	4.36651	0.000423983	0.0208613
lmo0784	lmo0784	PTS mannose transporter subunit IIB	283	256	1251	910	9.9365	15.051	32.036	16.9193	2.12467	3.63172	0.000439288	0.0212818
lmo1867	lmo1867	pyruvate phosphate dikinase	4037	3760	1155	689	7.93682	10.5901	13.8744	14.6005	-1.98114	5.38349	0.0004658	0.021894
lmo1775	purE	phosphoribosylaminoimidazole carboxylase catalytic subunit	5467	4087	12608	22024	7.35453	30.1176	16.0235	2.84397	2.05509	7.75683	0.000483734	0.021894
lmo1517	lmo1517	nitrogen regulatory PII protein	5285	3724	1794	574	6.51068	11.0527	6.55007	2.5198	-1.95458	5.64827	0.000489564	0.021894
lmo0880	lmo0880	wall associated protein precursor	73	253	751	336	5.05652	6.7735	8.30508	13.1334	2.03501	2.59839	0.000495436	0.021894
lmo1883	lmo1883	chitinase	179	221	797	653	7.17342	11.7766	4.35695	4.76115	2.05399	3.08674	0.000499078	0.021894
lmo0042	lmo0042	DedA protein	217	255	676	983	4.53671	5.85198	14.1676	21.5705	2.07434	3.35052	0.000500573	0.021894
lmo2114	lmo2114	ABC transporter ATP-binding protein	231	787	2863	781	1.74167	5.04877	6.2997	2.35783	2.08403	4.27423	0.000525837	0.022683
lmo2006	alsS	acetolactate synthase	4783	4587	1246	975	0.0378554	1.257	0.73051	0.377465	-1.93671	5.65203	0.000548559	0.0233434
lmo1055	PdhD	dihydrolipoamide dehydrogenase	6010	9561	2463	1099	152.577	413.888	284.417	115.164	-1.96261	6.28127	0.000572157	0.024023
lmo0758	lmo0758	hypothetical protein	4037	5099	1305	846	25.2855	31.9092	11.0386	4.44709	-1.91825	5.56638	0.000636217	0.0263611
lmo2507	ftsE	cell division protein FtsE	312	800	2899	943	6.26647	17.6376	58.3693	19.8795	2.0049	4.38418	0.000800032	0.0327182
lmo0976	lmo0976	hypothetical protein	16078	19127	4843	3290	44.4792	53.9624	28.7765	47.2251	-1.95127	7.51658	0.00084352	0.0336234
lmo2361	lmo2361	hypothetical protein	1810	5564	769	751	53.0253	178.926	22.5839	23.0925	-1.89216	5.09969	0.000897033	0.0353095
lmo1157	lmo1157	diol dehydratase-reactivating factor small subunit	4	12	82	30	0.299963	0.987802	4.36017	0.734632	3.0138	-0.774902	0.000943006	0.0366608
lmo1651	lmo1651	ABC transporter ATP-binding protein	1193	1661	388	248	0.133317	1.09756	1.09143	0.606363	-1.97997	3.85856	0.000998494	0.0383446
lmo1968	lmo1968	creatinine amidohydrolase	424	563	2462	1063	5.05258	5.79489	9.0398	5.49346	1.96322	4.30108	0.00103902	0.0394201
lmo1410	lmo1410	hypothetical protein	192	196	565	697	5.37461	14.2954	7.64142	6.59047	1.91563	2.9684	0.00107279	0.0399099
lmo1998	lmo1998	opine catabolism protein	349	89	50	44	2.07298	1.0382	0.480557	0.312773	-2.26216	1.38491	0.00107728	0.0399099
lmo2748	lmo2748	hypothetical protein	52	74	261	230	1.70836	2.66863	8.59576	7.93103	2.19443	1.51704	0.00116395	0.0423159
lmo0566	hisB	imidazoleglycerol-phosphate dehydratase	242	352	92	30	16.8073	25.2438	10.4065	2.23332	-2.16078	1.5638	0.00118253	0.0423159
lmo1671	lmo1671	ABC transporter	2007	5598	1371	450	100.547	101.105	25.5871	18.5853	-1.8289	5.17376	0.00125602	0.0444406
lmo2101	lmo2101	pyridoxal biosynthesis lyase PdxS	11760	5799	36758	27951	131.412	76.2657	340.659	219.106	1.90168	8.58258	0.00129116	0.0451764
lmo2360	lmo2360	transmembrane protein	2358	17106	3491	899	11.6869	93.0648	17.345	4.67672	-1.81015	6.40238	0.00145503	0.0503503
lmo1833	pyrD	dihydroorotate dehydrogenase	143	340	51	31	26.3383	38.7732	11.8691	2.51972	-2.27513	1.16265	0.00147115	0.0503548
lmo1631	trpD	anthranilate phosphoribosyltransferase	126	346	52	27	7.31865	16.9772	6.01931	2.6313	-2.28886	1.10382	0.00153644	0.0520242
lmo0796	lmo0796	hypothetical protein	30649	90554	22744	5765	4.93943	9.04009	2.97285	2.31962	-1.87219	9.14752	0.00160466	0.0533009
lmo1674	lmo1674	prolyl aminopetidase	7619	7613	2182	1774	630.142	656.852	435.631	440.76	-1.792	6.37604	0.001608	0.0533009
lmo1566	citC	isocitrate dehydrogenase	17299	18654	5841	3492	111.82	144.152	78.6523	130.878	-1.81887	7.59412	0.00180787	0.059302
lmo2581	lmo2581	hypothetical protein	217	334	1112	607	2.74952	4.64542	14.1244	8.07257	1.82577	3.32552	0.00200311	0.0644691
lmo2157	sepA	hypothetical protein	1024	1006	4276	2132	27.6708	63.5167	352.946	103.637	1.74467	5.22727	0.00200908	0.0644691
lmo1626	lmo1626	hypothetical protein	178	189	425	649	0.309687	1.90116	0.620899	0.457477	1.79713	2.78846	0.00202681	0.0644691
lmo0974	dltA	D-alanine--poly(phosphoribitol) ligase subunit 1	10466	14244	47917	29119	499.66	652.485	150.878	107.316	1.81453	8.82325	0.00212968	0.0670636
lmo2067	lmo2067	bile acid hydrolase	284	377	1097	932	587.88	1354.45	750.423	238.854	1.83223	3.62051	0.00217173	0.0677107
lmo0985	lmo0985	hypothetical protein	159	187	691	385	3.88934	7.51115	6.39034	2.28675	1.77365	2.66686	0.00223479	0.0686317
lmo1971	ulaA	PTS ascorbate transporter subunit IIC	501	827	273	82	2.98474	9.23817	2.40348	1.02715	-1.77108	2.77032	0.0022511	0.0686317
lmo1966	lmo1966	hypothetical protein	2791	8445	24554	7897	58.6427	296.034	641.482	71.9189	1.77399	7.50828	0.00226665	0.0686317
lmo1151	lmo1151	PduA protein	6	33	114	62	0.414363	1.40092	3.72183	1.60919	2.52192	-0.0502112	0.00255988	0.0767717
lmo0536	lmo0536	6-phospho-beta-glucosidase	525	650	2403	1273	82.4512	95.5421	49.2789	16.8598	1.78399	4.42515	0.00260711	0.0767717
lmo1153	lmo1153	propanediol dehydratase subunit alpha	50	154	448	185	0.376562	0.974323	3.93667	0.677556	1.90207	1.84152	0.00260863	0.0767717
lmo2396	lmo2396	internalin	574	2617	478	239	2.8056	14.041	2.34213	1.22613	-1.79604	3.85576	0.00264504	0.0771226
lmo1680	lmo1680	cystathionine gamma-synthase	427	533	127	120	0.727461	7.7277	2.71705	1.31773	-1.74289	2.36526	0.00268462	0.0775583
lmo1100	cadA	cadmium resistance protein	3775	7855	2339	865	385.284	389.296	146.186	83.1465	-1.66569	5.87546	0.0028387	0.0799517
lmo2091	argH	argininosuccinate lyase	2364	940	859	209	3.87511	6.788	6.70737	6.62367	-1.77341	4.33211	0.00284363	0.0799517
lmo1734	lmo1734	glutamate synthase large subunit	76738	45499	26180	10648	20.6841	25.3022	17.8034	13.1991	-1.76125	9.48141	0.00295608	0.0823779
lmo2695	lmo2695	dihydroxyacetone kinase subunit DhaK	1866	1487	5698	4170	26.0077	22.75	79.6123	61.0031	1.6542	5.92089	0.00307495	0.0849387
lmo0437	lmo0437	hypothetical protein	232	638	100	94	1.92458	4.58328	4.06575	2.89883	-1.80471	2.06697	0.00311918	0.0854114
lmo0567	hisD	histidinol dehydrogenase	1362	2108	832	148	33.6319	52.807	25.5815	16.7985	-1.75458	4.16762	0.00316559	0.0859348
lmo1836	pyrAa	carbamoyl phosphate synthase small subunit	9620	10088	5064	1073	590.013	518.827	431.833	214.78	-1.67694	6.76486	0.00329323	0.0879161
lmo1747	lmo1747	ABC transporter ATP-binding protein	2432	1983	5170	7095	75.8615	96.0544	88.5965	80.694	1.65781	6.3163	0.00334715	0.0879161
lmo0202	hly	listeriolysin O precursor	2144	13241	35275	5973	2.35822	13.5457	15.4293	8.98441	1.70715	7.81066	0.00338567	0.0879161
lmo0760	lmo0760	hypothetical protein	1116	1283	486	187	5.83985	12.2062	6.26138	3.22607	-1.74703	3.69544	0.00342252	0.0879161
lmo2156	lmo2156	hypothetical protein	1766	3563	9905	4579	7.42873	8.01113	31.0971	16.2341	1.65708	6.41416	0.00342396	0.0879161
lmo0735	lmo0735	ribulose-5-phosphate 3-epimerase	434	1125	288	117	5.42762	20.6821	10.0221	4.11354	-1.69815	2.93571	0.00344706	0.0879161
lmo2752	lmo2752	ABC transporter ATP-binding protein	5470	5414	2308	1028	42.57	46.2504	18.0061	8.39722	-1.63252	5.93038	0.00346192	0.0879161
lmo0955	lmo0955	hypothetical protein	2342	4374	17643	2436	37.3435	103.962	41.536	18.5092	1.66467	6.76799	0.00352405	0.088778
lmo0984	lmo0984	hypothetical protein	964	1220	4651	1715	7.42868	11.2435	30.4704	10.8144	1.64207	5.20579	0.00356259	0.0890366
lmo1632	trpG	anthranilate synthase subunit beta	143	345	74	28	0.525194	1.7528	2.19636	1.04681	-2.02656	1.21894	0.00387035	0.0959664
lmo0138	lmo0138	hypothetical protein	12	57	231	41	0.580981	3.02926	11.2114	2.08348	2.21277	0.504239	0.00390291	0.0960176
lmo1298	glnR	glutamine synthetase repressor	5887	8247	16342	20836	4.2055	8.5081	5.13373	3.62069	1.67309	7.90286	0.00408282	0.0974913
lmo0142	lmo0142	hypothetical protein	0	30	108	21	0	1.2728	4.18455	0.851927	2.44841	-0.565173	0.00409526	0.0974913
lmo1102	lmo1102	cadmium efflux system accessory protein	9382	8636	3551	1929	0.218371	0.928853	0.273635	0.343804	-1.63287	6.67104	0.00409677	0.0974913
lmo0283	lmo0283	ABC transporter permease	284	477	118	73	11.9014	40.2243	19.7724	5.63805	-1.77498	1.96909	0.00410759	0.0974913
lmo1045	lmo1045	molybdopterin converting factor subunit 1	4	16	66	32	1.99676	3.79413	4.43129	4.33615	2.57152	-0.876807	0.00411761	0.0974913
lmo0316	lmo0316	hydroxyethylthiazole kinase	16	494	78	15	0.427854	3.40498	0.729142	0.426624	-2.04461	1.04841	0.00420004	0.0983563
lmo0015	qoxC	AA3-600 quinol oxidase subunit III	6900	5568	2274	1567	155.569	137.802	51.3963	37.0825	-1.60778	6.17068	0.00421661	0.0983563
lmo2495	lmo2495	phosphate ABC transporter ATP-binding protein	957	451	353	119	16.9294	8.75767	6.25998	2.20955	-1.66033	3.10526	0.00428604	0.099037
lmo0813	lmo0813	fructokinase	613	504	227	115	0.731035	4.98189	3.6031	0.607444	-1.6495	2.68206	0.00430869	0.099037
lmo2487	lmo2487	hypothetical protein	5209	18444	57649	8015	56.9084	221.186	631.366	91.9076	1.66908	8.47641	0.00439674	0.0999268
lmo0406	lmo0406	hypothetical protein	148	326	674	534	56.8568	93.4559	42.674	39.6136	1.64831	2.90733	0.00445697	0.0999268
lmo0604	lmo0604	hypothetical protein	935	677	2120	2408	34.6451	92.9104	89.0714	84.7335	1.62854	4.86243	0.00448316	0.0999268
lmo2258	lmo2258	hypothetical protein	4782	2855	11320	11008	25.8276	87.4256	90.954	37.4654	1.63164	7.14194	0.00450607	0.0999268
lmo2095	lmo2095	phosphofructokinase	146	161	355	454	15.4643	25.3785	13.8528	15.0728	1.63115	2.39827	0.00463594	0.101379
lmo2851	lmo2851	AraC family transcriptional regulator	63	182	483	200	0.886129	2.81002	6.81038	2.95265	1.73899	1.98644	0.00467399	0.101379
lmo2840	lmo2840	sucrose phosphorylase	298	488	100	96	3.3107	5.9512	1.11371	1.11944	-1.73415	2.02969	0.00469578	0.101379
lmo0782	lmo0782	PTS mannose transporter subunit IIC	417	307	1127	1026	8.97682	8.91368	39.7797	30.2973	1.68555	3.7487	0.00472325	0.101379
lmo0560	lmo0560	glutamate dehydrogenase	85151	78244	26932	20046	1.38851	2.85779	0.869953	0.455432	-1.67312	9.84216	0.00473251	0.101379
lmo1140	lmo1140	hypothetical protein	272	202	709	657	1.44554	2.11937	2.59418	2.21751	1.64534	3.10617	0.00477908	0.101685
lmo1911	lmo1911	histidine kinase	234	313	557	843	0.807347	2.32297	1.32437	1.96442	1.64597	3.20356	0.00484898	0.102479
lmo0237	gltX	glutamyl-tRNA synthetase	3795	4493	1630	917	9.15014	13.3921	10.257	6.34132	-1.56492	5.51983	0.00491458	0.102588
lmo2567	lmo2567	hypothetical protein	2685	2834	10022	5416	184.32	213.555	689.686	390.242	1.59378	6.5413	0.00491929	0.102588
lmo1997	lmo1997	PTS mannose transporter subunit IIA	141	50	23	17	4.83494	1.35343	0.69439	0.6398	-2.27285	0.165105	0.00521012	0.107939
lmo1983	ilvD	dihydroxy-acid dehydratase	7358	6597	2696	1690	40.6737	35.8955	5.96827	2.32128	-1.57184	6.32258	0.00529287	0.108936
lmo0097	lmo0097	PTS mannose transporter subunit IIC	421	209	1393	627	7.19836	3.92265	23.8765	11.2524	1.63786	3.57758	0.00583064	0.118746
lmo0568	hisG	ATP phosphoribosyltransferase	782	1070	483	99	25.5302	37.884	30.1369	39.6352	-1.61113	3.3216	0.00595697	0.120247
lmo2697	lmo2697	PTS mannose transporter subunit IIA	552	439	1816	1099	20.3111	17.7313	66.985	42.4441	1.62901	4.1446	0.00605233	0.121394
lmo2842	lmo2842	LacI family transcriptional regulator	3754	8277	2507	1074	50.4861	122.189	33.7987	15.1603	-1.52634	5.94836	0.00614283	0.122429
lmo1446	zurM	metal (zinc) transport protein (ABC transporter, permease)	2641	4117	1199	809	29.6805	76.5484	40.5418	13.7485	-1.53645	5.1796	0.0062724	0.123526
lmo1016	gbuC	glycine/betaine ABC transporter substrate-binding protein	1746	2313	863	361	14.0164	24.0687	31.4604	24.783	-1.60658	4.45876	0.00627633	0.123526
lmo0043	lmo0043	arginine deiminase	135	372	713	498	1.51076	4.56969	7.9987	5.84948	1.57659	2.91181	0.00637977	0.124782
lmo0794	lmo0794	hypothetical protein	660	567	1792	1587	796.429	2582.97	592.469	157.237	1.59827	4.41521	0.00673914	0.130009
lmo0012	lmo0012	mevalonate kinase	2535	5798	2078	522	32.3877	81.3132	26.6143	7	-1.50925	5.41663	0.00676058	0.130009
lmo1248	lmo1248	hypothetical protein	116	165	214	460	0.766572	4.89806	2.89032	1.30897	1.6034	2.20288	0.00677089	0.130009
lmo2123	lmo2123	sugar ABC transporter permease	59	116	278	214	0.843932	1.23903	11.7913	7.18601	1.76377	1.58889	0.00708173	0.135154
lmo0186	lmo0186	hypothetical protein	512	1649	3716	1438	5.75772	20.3555	41.8913	16.9733	1.52815	4.93524	0.0071363	0.135375
lmo2506	ftsX	cell division protein FtsX	174	787	1778	578	2.71288	13.4691	27.7896	9.45879	1.59714	3.7708	0.00718232	0.135432
lmo1326	lmo1326	hypothetical protein	662	1778	589	124	3.66446	8.65739	2.66063	1.85189	-1.58968	3.5992	0.00726029	0.135547
lmo0016	qoxD	quinol oxidase aa3-600 subunit IV	2743	2063	861	687	113.66	93.8343	35.7645	29.8788	-1.53662	4.82694	0.00729261	0.135547
lmo1597	lmo1597	hypothetical protein	5273	7485	14776	16435	521.748	551.803	321.243	207.902	1.55332	7.6623	0.00731758	0.135547
lmo0682	flgG	flagellar basal body rod protein FlgG	36	87	14	6	0	0.811409	0.535177	0.344827	-2.35585	-0.754019	0.00748898	0.137381
lmo0733	lmo0733	transcriptional regulator	6857	8482	3385	1579	8.9114	25.3565	5.92811	2.52155	-1.50562	6.41417	0.00756857	0.137381
lmo2721	lmo2721	6-phosphogluconolactonase	557	399	219	105	10.6745	8.39357	4.20731	2.11207	-1.53389	2.51166	0.00759575	0.137381
lmo0153	lmo0153	zinc ABC transporter substrate-binding protein	294	973	237	116	4.30647	15.6447	3.48009	1.78344	-1.53507	2.63834	0.00763467	0.137381
lmo1636	lmo1636	ABC transporter ATP-binding protein	8728	8822	24884	21143	120.081	140.371	66.4941	67.0514	1.55209	8.18718	0.00769251	0.137635
lmo2841	lmo2841	sucrose phosphorylase	441	385	157	104	14.3855	13.7856	5.13396	3.56077	-1.55899	2.26042	0.00781128	0.13897
lmo0990	lmo0990	hypothetical protein	345	660	172	120	18.7032	27.1963	24.6027	26.9477	-1.52504	2.40296	0.00791267	0.139983
lmo2602	lmo2602	hypothetical protein	73	226	499	234	1.51927	5.16299	10.4107	5.11156	1.58014	2.14013	0.00801851	0.141063
lmo1375	lmo1375	aminotripeptidase	118	184	549	243	108.806	168.389	164.098	97.1897	1.5523	2.25192	0.0081071	0.141325
lmo2122	lmo2122	maltodextrose utilization protein MalA	42	106	261	162	0.955515	2.06217	4.51334	3.63769	1.80106	1.33728	0.00812318	0.141325
lmo2496	lmo2496	phosphate ABC transporter ATP-binding protein	1232	518	452	182	20.8327	9.61493	7.66199	3.23022	-1.54665	3.46319	0.00849675	0.146209
lmo0007	gyrA	DNA gyrase subunit A	25454	30330	12887	5166	138.878	181.648	70.4849	29.584	-1.53135	8.27705	0.00856728	0.146622
lmo0545	lmo0545	hypothetical protein	4	14	39	37	4.33744	15.0185	6.7994	3.13182	2.42102	-1.13007	0.0086874	0.147874
lmo2384	lmo2384	monovalent cation/H+ antiporter subunit G	106	158	416	269	2.46232	4.02881	9.68724	6.55869	1.576	2.085	0.00899502	0.152287
lmo2583	lmo2583	DNA-binding response regulator	118	196	340	395	2.40147	4.37858	6.93653	8.43759	1.52403	2.27479	0.0091213	0.153594
lmo0019	lmo0019	hypothetical protein	132	228	441	399	2.21578	4.20116	7.42096	7.02995	1.49423	2.44181	0.00920787	0.153594
lmo2514	lmo2514	hypothetical protein	14700	22694	8071	3693	238.069	403.439	131.033	62.7756	-1.50589	7.65635	0.00921854	0.153594
lmo1434	lmo1434	hypothetical protein	2906	5464	2078	683	84.8618	186.067	109.505	33.1359	-1.43777	5.47807	0.00959933	0.157647
lmo2696	lmo2696	dihydroxyacetone kinase	1635	1208	4615	2773	37.7893	30.6478	106.928	67.2708	1.43506	5.53351	0.00964459	0.157647
lmo0596	lmo0596	hypothetical protein	356	231	813	760	162.14	270.496	312.119	103.902	1.51751	3.3422	0.00964944	0.157647
lmo1400	lmo1400	N-acetyltransferase	708	961	1470	2348	39.4943	121.838	83.0698	17.9538	1.49346	4.6935	0.0096676	0.157647
lmo1924	tyrA	prephenate dehydrogenase	644	755	271	175	11.9764	14.1953	5.67084	3.1961	-1.49479	2.97796	0.00971215	0.157647
lmo2659	lmo2659	ribulose-phosphate 3-epimerase	250	255	68	67	5.34817	5.98807	1.45828	1.50441	-1.72053	1.48953	0.0101361	0.162509
lmo0564	hisA	1-(5-phosphoribosyl)-5-[(5- phosphoribosylamino)methylideneamino] imidazole-4-carboxamide isomerase	249	374	118	59	5.70801	9.11367	2.17533	0.742705	-1.64282	1.73449	0.0101411	0.162509
lmo1641	citB	aconitate hydratase	78775	74398	33553	17122	6.39353	36.6662	21.4514	4.10858	-1.51478	9.78317	0.0101738	0.162509
lmo1512	mnmA	tRNA-specific 2-thiouridylase	12458	14264	5846	3034	253.541	306.73	182.125	152.5	-1.46916	7.23936	0.0103357	0.163554
lmo0533	lmo0533	hypothetical protein	130	254	369	471	142.511	116.122	85.0206	81.5757	1.4682	2.49277	0.0104917	0.165191
lmo1999	lmo1999	hypothetical protein	160	73	37	23	1.61148	1.45567	1.06014	0.510949	-1.96315	0.469792	0.0108002	0.169203
lmo1156	lmo1156	diol dehydratase-reactivating factor large subunit	144	210	688	216	0.346532	2.00567	3.5686	1.35569	1.46276	2.4264	0.0108649	0.169374
lmo0134	lmo0134	hypothetical protein	79	112	270	238	3.90704	6.08023	13.3861	12.3545	1.64287	1.68075	0.0109374	0.169665
lmo1154	lmo1154	diol dehydratase subunit gamma	9	78	197	60	1.09113	1.74669	5.22603	1.71789	1.90736	0.527002	0.0110341	0.170118
lmo2102	lmo2102	glutamine amidotransferase subunit PdxT	5400	2855	13964	8578	157.679	211.692	70.3211	69.7186	1.45204	7.14047	0.0110747	0.170118
lmo2839	lmo2839	sugar ABC transporter substrate-binding protein	166	349	87	46	1.77147	4.08821	0.930709	0.515241	-1.71044	1.38621	0.0112423	0.171855
lmo1327	rbfA	ribosome-binding factor A	1248	3052	1078	275	108.43	167.635	97.5723	72.2145	-1.48314	4.45824	0.0113342	0.17215
lmo0781	lmo0781	PTS mannose transporter subunit IID	590	509	1579	1264	8.60264	7.19916	41.0414	24.7637	1.49543	4.17916	0.011401	0.17215
lmo1992	lmo1992	alpha-acetolactate decarboxylase	41373	39518	13007	12770	25.4028	52.5118	22.6182	10.7453	-1.48034	8.86897	0.0114343	0.17215
lmo2155	lmo2155	ribonucleotide-diphosphate reductase subunit alpha	26536	75775	16850	12208	71.2508	157.796	400.61	193.908	-1.48143	9.00199	0.0114803	0.17215
lmo1159	lmo1159	carboxysome structural protein	6	18	87	14	0.755621	2.30801	3.57333	1.15517	2.22642	-0.869666	0.0121414	0.1803
lmo1694	lmo1694	CDP-abequose synthase	556	586	1815	1107	17.7845	19.679	29.6523	44.9716	1.48124	4.18645	0.0121517	0.1803
lmo1027	lmo1027	hypothetical protein	37068	50982	20540	8595	69.4747	77.087	52.5841	67.9431	-1.46634	8.92455	0.0122528	0.1803
lmo1882	rpsN	30S ribosomal protein S14	3405	3783	1174	1203	2.33229	3.16084	10.4101	8.93035	-1.39228	5.37245	0.0123743	0.18124
lmo0165	lmo0165	hypothetical protein	1494	2571	1143	232	27.3767	51.7146	20.9964	4.46215	-1.4641	4.44693	0.012435	0.181286
lmo1988	leuB	3-isopropylmalate dehydrogenase	91	207	45	23	0.377491	2.1918	0.478005	0.458777	-1.87591	0.563005	0.0132514	0.192298
lmo0913	lmo0913	succinate semialdehyde dehydrogenase	905	934	3290	1364	0.19572	1.14582	1.14451	0.741827	1.41273	4.82709	0.0133468	0.192793
lmo2230	lmo2230	arsenate reductase	2849	1480	6605	4517	1.07849	2.68107	2.08279	0.998811	1.37571	6.1566	0.01374	0.197567
lmo0565	hisH	imidazole glycerol phosphate synthase subunit HisH	271	345	130	61	14.6365	24.8663	8.96296	1.66935	-1.55596	1.77062	0.0139218	0.198639
lmo0232	clpC	endopeptidase Clp ATP-binding chain C	35421	66242	24293	8934	85.5313	125.018	98.8594	81.6052	-1.44011	9.07984	0.0139407	0.198639
lmo1287	parC	DNA topoisomerase IV subunit A	3360	8017	3306	668	1.81964	6.4172	4.27698	1.22721	-1.35861	5.89859	0.0141427	0.20019
lmo2494	lmo2494	PhoU family transcriptional regulator	528	288	205	105	11.0386	6.60929	4.29638	2.30407	-1.40674	2.36338	0.0141767	0.20019
lmot41	lmot41	tRNA-Glu	2612	2464	4064	7068	240.283	331.59	315.242	265.751	1.37269	6.27924	0.0142513	0.200345
lmo1254	lmo1254	alpha,alpha-phosphotrehalase	148	271	537	391	13.4328	24.7757	37.8326	14.1311	1.40126	2.58121	0.0145401	0.203497
lmo2724	lmo2724	hypothetical protein	2111	2147	748	675	65.604	73.2412	23.303	22.0177	-1.41085	4.62963	0.0147316	0.205265
lmo1155	lmo1155	diol dehydratase subunit gamma	14	33	146	24	0.158601	0.522286	3.25933	1.24851	1.98702	-0.113371	0.0154399	0.212431
lmo0098	lmo0098	PTS mannose transporter subunit IID	1287	535	3053	1787	19.4719	8.88516	46.3047	28.3779	1.37074	4.93822	0.0154982	0.212431
lmo0130	lmo0130	5'-nucleotidase	383	1281	2489	1118	2.24405	8.23881	14.6193	6.87546	1.41383	4.46899	0.0155157	0.212431
lmo2063	lmo2063	hypothetical protein	39	42	115	130	292.83	257.409	219.315	311.099	1.81114	0.634812	0.0159352	0.216977
lmo1619	daaA	D-amino acid aminotransferase	10634	11587	4393	3304	37.262	52.3901	48.9809	41.5592	-1.37036	7.00978	0.0159856	0.216977
lmo1165	lmo1165	ethanolamine utilization protein EutE	17	108	287	51	0.528445	1.46092	3.04113	1.56126	1.71085	0.911395	0.0165388	0.223522
lmor06	lmor06	5S ribosomal RNA	1747	361	221	539	2.679	3.19369	5.54445	9.46368	-1.41623	3.84914	0.0166821	0.224154
lmo0711	flgC	flagellar basal body rod protein FlgC	2	57	3	4	0.175296	4.93881	0.811693	0.683397	-2.49317	-1.88651	0.0167939	0.224154
lmo0371	lmo0371	GntR family transcriptional regulator	4219	6429	1484	1974	8.67173	11.8561	4.85942	6.02092	-1.32328	5.89712	0.0168145	0.224154
lmo1925	hisC	histidinol-phosphate aminotransferase	940	1015	444	239	11.2962	11.4304	6.75014	5.21379	-1.40225	3.49951	0.0168703	0.224154
lmo1871	lmo1871	phosphoglucomutase	854	1278	2529	2087	24.5398	43.2124	23.111	10.1949	1.34763	4.92156	0.0172985	0.228878
lmo1447	zurA	metal (zinc) transport protein(ABC transporter, ATP-binding protein)	13603	18769	6522	4474	18.5521	61.0934	58.0212	16.0865	-1.365	7.50815	0.0175052	0.229976
lmo2488	uvrA	excinuclease ABC subunit A	11668	26885	9903	3134	56.0775	141.835	47.7119	15.8095	-1.36898	7.66206	0.0175275	0.229976
lmo0538	lmo0538	N-acyl-L-amino acid amidohydrolase	7063	7456	4211	1376	25.424	108.574	165.35	27.9345	-1.32785	6.41401	0.0179614	0.233799
lmo2413	lmo2413	aminotransferase	8541	10825	5295	1884	96.0482	133.626	59.6918	22.2376	-1.337	6.79148	0.0181079	0.233799
lmo2126	lmo2126	maltogenic amylase	42	154	235	206	11.8023	10.5738	10.8744	10.566	1.55962	1.49727	0.0181761	0.233799
lmo2584	lmo2584	formate dehydrogenase accessory protein	128	254	449	352	2.24705	4.8946	7.90163	6.48592	1.34645	2.39478	0.0181901	0.233799
lmo1020	lmo1020	hypothetical protein	2653	2803	6459	5624	9.65232	26.666	30.2188	16.1826	1.32003	6.324	0.0184213	0.235444
lmo2545	thrB	homoserine kinase	1645	1708	757	429	26.1801	29.8384	12.0773	7.16621	-1.38601	4.28817	0.0185008	0.235444
lmo2334	lmo2334	transcriptional regulator	3127	2805	6101	6997	123.986	122.084	242.502	291.195	1.32112	6.47651	0.0187189	0.235444
lmo1005	lmo1005	3-hydroxyisobutyrate dehydrogenase	4410	4484	1638	1568	117.596	82.4177	49.5967	46.7754	-1.29392	5.72429	0.018719	0.235444
lmo0597	lmo0597	Crp/Fnr family transcriptional regulator	3334	2647	1154	1053	65.9329	138.854	152.155	52.7113	-1.31287	5.1931	0.0187841	0.235444
lmo1973	lmo1973	PTS sugar transporter subunit IIA	232	467	221	20	22.5556	73.7928	30.1543	6.21793	-1.44991	1.89249	0.0188415	0.235444
lmo1358	lmo1358	hypothetical protein	1871	3034	1372	408	4.85764	13.2862	5.905	2.25287	-1.33857	4.76337	0.0192535	0.239641
lmo0669	lmo0669	oxidoreductase	56	101	225	170	6.29873	28.0791	22.3951	5.37455	1.58578	1.31542	0.0197393	0.244721
lmor10	lmor10	5S ribosomal RNA	1845	384	261	572	1.13583	2.58595	10.1212	10.9945	-1.37472	3.94028	0.019904	0.245795
lmo2104	lmo2104	hypothetical protein	89	51	183	207	2.42075	3.7581	2.71098	2.64973	1.58389	1.35027	0.0203274	0.247838
lmo2038	murE	UDP-N-acetylmuramoylalanyl-D-glutamate--2, 6-diaminopimelate ligase	707	1187	2063	1891	5.31503	36.8855	23.8508	5.02659	1.33112	4.7171	0.0203504	0.247838
lmo2432	lmo2432	hypothetical protein	9988	12035	30265	19805	835.256	1104.76	2537.17	1738.37	1.34508	8.32931	0.0203955	0.247838
lmo1222	pheT	phenylalanyl-tRNA synthetase subunit beta	1487	5882	2219	356	1.04367	7.36223	6.47614	1.47757	-1.29345	5.20877	0.020407	0.247838
lmo1866	lmo1866	hypothetical protein	1555	2237	583	648	6.02306	6.89197	5.30602	3.75479	-1.35832	4.41033	0.0205068	0.247838
lmo2684	lmo2684	PTS cellbiose transporter subunit IIC	11283	4945	3908	2698	119.026	57.2618	41.3276	29.8734	-1.30733	6.73276	0.0205983	0.247838
lmo2685	lmo2685	PTS cellbiose transporter subunit IIA	2883	1326	933	733	131.289	66.2838	42.5924	35.0358	-1.32294	4.77507	0.0206204	0.247838
lmo1255	lmo1255	PTS trehalose transporter subunit IIBC	146	325	513	438	18.1603	25.6998	43.6385	27.6262	1.32408	2.6586	0.0207871	0.248892
lmo1848	lmo1848	metal ABC transporter permease	11378	15209	5825	3659	13.1034	47.9451	26.7026	4.65393	-1.31217	7.24532	0.0214945	0.256386
lmor07	lmor07	5S ribosomal RNA	1729	239	214	540	1.24309	5.32167	3.61383	2.0876	-1.35702	3.79836	0.0216906	0.25775
lmo0259	rpoC	DNA-directed RNA polymerase subunit beta'	64499	66184	37915	12157	21.6655	27.5868	28.3841	10.6762	-1.3419	9.58511	0.0220428	0.259849
lmo1978	lmo1978	glucose-6-phosphate 1-dehydrogenase	47254	39830	16870	14649	58.9941	82.7436	59.0112	66.614	-1.33652	9.03824	0.0221106	0.259849
lmo1967	lmo1967	toxic ion resistance protein	5100	23454	55651	5959	7.86354	11.4615	45.7729	20.6924	1.3276	8.45809	0.0222004	0.259849
lmo0845	lmo0845	hypothetical protein	1413	1932	553	560	3.91095	11.0002	7.22767	4.43616	-1.34478	4.2433	0.0222679	0.259849
lmor03	lmor03	5S ribosomal RNA	1675	236	211	524	180.363	94.3939	75.5834	35.5603	-1.35172	3.7562	0.0223031	0.259849
lmo0133	lmo0133	hypothetical protein	82	125	251	232	4.8353	8.09097	14.8372	14.359	1.47353	1.65729	0.0223624	0.259849
lmot67	lmot67	tRNA-Val	0	0	7	2	0.599926	0.329267	0.300701	1.25937	5.2704	-3.77958	0.0227355	0.261875
lmo2121	lmo2121	maltose phosphorylase	186	333	833	310	0.694878	1.92507	4.3288	2.8132	1.30569	2.82433	0.0227932	0.261875
lmo1774	purK	phosphoribosylaminoimidazole carboxylase ATPase subunit	6914	7969	16733	15471	226.345	231.897	135.424	161.241	1.31126	7.74845	0.0228286	0.261875
lmo1259	proA	gamma-glutamyl phosphate reductase	2262	3271	1236	764	6.97177	9.57937	34.071	30.1089	-1.27967	4.97607	0.023049	0.261875
lmo0563	hisF	imidazole glycerol phosphate synthase subunit HisF	201	307	103	55	5.96385	8.33409	2.86793	1.40901	-1.50106	1.47562	0.0231524	0.261875
lmo1374	lmo1374	branched-chain alpha-keto acid dehydrogenase subunit E2	1208	1510	3809	2098	587.055	644.844	405.561	321.264	1.26496	5.24761	0.0231768	0.261875
lmo1253	lmo1253	GntR family transcriptional regulator	2151	1753	2976	5066	1.3566	3.31485	4.77842	4.27168	1.25258	5.84229	0.0231906	0.261875
lmo2224	lmo2224	hypothetical protein	362	1814	3604	807	37.1586	58.858	39.5554	20.5596	1.30076	4.7165	0.023202	0.261875
lmo2829	lmo2829	nitroreductase	14974	15825	5106	5734	344.359	399.484	117.713	138.407	-1.29988	7.50654	0.0234412	0.262692
lmor16	lmor16	5S ribosomal RNA	1745	237	204	563	0.0627195	0.275387	0.188622	0.0658307	-1.3351	3.81594	0.0237907	0.265663
lmo1933	folE	GTP cyclohydrolase I	3441	3729	7888	7310	231.821	220.28	238.406	279.37	1.26998	6.6776	0.0242287	0.269597
lmo2826	lmo2826	MFS transporter	6991	6764	2414	2637	83.9546	89.1641	29.061	33.2385	-1.25921	6.37266	0.0245023	0.271682
lmo0323	lmo0323	hypothetical protein	44	130	209	178	1.00851	2.63341	2.38963	2.88693	1.50657	1.32097	0.0258158	0.283254
lmo1162	lmo1162	hypothetical protein	14	28	114	27	0.540294	0.836392	2.55536	0.988782	1.88303	-0.324399	0.0259959	0.283291
lmo1348	gcvT	glycine cleavage system aminomethyltransferase T	3663	6007	8680	10199	64.8153	89.4323	138.926	69.9654	1.26291	7.02382	0.0260452	0.283291
lmo0986	lmo0986	antibiotic ABC transporter ATP-binding protein	491	677	2009	681	38.141	51.8874	35.3168	37.1161	1.30973	4.04335	0.026089	0.283291
lmo2174	lmo2174	hypothetical protein	114	245	367	341	110.966	112.305	188.024	168.338	1.29442	2.25466	0.026308	0.284686
lmo2824	lmo2824	D-3-phosphoglycerate dehydrogenase	12389	12231	5678	3737	143.895	155.938	66.1107	45.5573	-1.26428	7.20695	0.026451	0.285254
lmo2822	lmo2822	hypothetical protein	147	157	62	30	6.26034	7.33941	2.64691	1.341	-1.6171	0.783095	0.0265709	0.285311
lmo0764	lmo0764	lipoate-protein ligase	2967	3666	1717	861	0.29424	1.01995	0.465733	0.438871	-1.23239	5.28183	0.0266375	0.285311
lmo1168	AckA2	acetate kinase	149	203	375	354	0.819077	2.47251	1.26322	0.958904	1.28362	2.30225	0.0267694	0.285425
lmo0047	lmo0047	hypothetical protein	2380	8015	19198	2606	53.66	198.362	433.908	61.67	1.25528	6.99496	0.0268294	0.285425
lmo1143	lmo1143	PduT protein	31	31	91	93	1.11792	0.946643	3.20191	1.97797	1.75834	0.229746	0.0269235	0.285461
lmo0581	lmo0581	hypothetical protein	388	529	1473	596	19.2264	32.5733	28.341	17.8503	1.29828	3.689	0.0279036	0.293744
lmo1652	lmo1652	ABC transporter ATP-binding protein	2739	4154	1243	1227	0.780509	1.49933	1.76047	1.72623	-1.22103	5.30101	0.0279804	0.293744
lmo0236	ispF	2-C-methyl-D-erythritol 2,4-cyclodiphosphate synthase	1468	1617	676	461	7.44883	13.8164	10.0312	11.4449	-1.29132	4.18369	0.0279845	0.293744
lmo1213	lmo1213	hypothetical protein	623	3079	514	576	12.9736	55.1186	54.8998	24.2877	-1.2905	4.18795	0.0281737	0.294748
lmo1191	cbiA	cobyrinic acid a,c-diamide synthase	12	138	137	164	0.174386	0.741762	0.895928	0.663507	1.54793	0.993819	0.0282889	0.294972
lmo0646	lmo0646	hypothetical protein	14972	21164	6154	6506	3.51124	5.92473	10.3996	7.43174	-1.25802	7.69284	0.0286792	0.298055
lmo2036	murD	UDP-N-acetylmuramoyl-L-alanyl-D-glutamate synthetase	122	355	681	266	6.49581	8.12463	10.6969	10.0711	1.24624	2.57681	0.028945	0.299829
lmo0668	lmo0668	ABC transporter permease	2255	2334	984	760	2.33869	1.79702	2.2663	2.61835	-1.24272	4.78199	0.0292947	0.302456
lmo2719	lmo2719	hypothetical protein	2702	3014	4681	6503	79.1571	96.9234	137.471	199.96	1.21284	6.305	0.0298362	0.305381
lmo1696	lmo1696	hypothetical protein	870	877	1447	2096	14.8147	14.17	8.3554	11.9489	1.25053	4.64158	0.0298822	0.305381
lmo1567	citZ	citrate synthase	14176	20232	8274	4599	353.171	293.309	177.148	273.103	-1.2466	7.62366	0.0299309	0.305381
lmo1905	cca	tRNA CCA-pyrophosphorylase	1749	2907	1488	343	36.114	57.4063	38.2522	15.7343	-1.24266	4.71134	0.029966	0.305381
lmor13	lmor13	5S ribosomal RNA	1712	252	208	581	0	0.339603	0	0.25978	-1.27438	3.81472	0.0307111	0.311051
lmo0727	lmo0727	glucosamine--fructose-6-phosphate aminotransferase	6212	12383	28199	10518	229.339	416.271	198.089	99.6896	1.24486	7.91727	0.0307199	0.311051
lmo2454	lmo2454	hypothetical protein	5091	3681	11259	8137	403.719	320.422	895.042	677.277	1.22211	7.01035	0.0310873	0.312162
lmo0167	lmo0167	hypothetical protein	1534	2403	948	504	23.9984	41.2659	14.8673	8.27586	-1.25446	4.47768	0.0311036	0.312162
lmo1144	lmo1144	PduU protein	27	36	96	81	0.40475	3.37258	2.34226	1.75724	1.70433	0.163947	0.031127	0.312162
lmo2725	lmo2725	hypothetical protein	6267	7507	2307	2769	63.9127	84.0379	23.5854	29.6399	-1.2007	6.35105	0.0316791	0.316691
lmo0960	lmo0960	protease	249	411	812	520	118.571	181.376	206.368	142.933	1.23132	3.13231	0.0324973	0.323841
lmo2257	lmo2257	hypothetical protein	11	2	20	34	343.664	225.222	815.527	830.345	2.12849	-1.47653	0.0326693	0.324528
lmo1129	lmo1129	hypothetical protein	3	25	50	27	0.377925	1.52699	0.628739	1.17314	1.83081	-1.06538	0.0329226	0.32534
lmo2207	lmo2207	hypothetical protein	13164	9553	23867	25059	59.2736	94.6693	42.0888	32.8351	1.23455	8.39111	0.0329576	0.32534
lmo0977	lmo0977	hypothetical protein	44691	54226	20179	16493	1.49707	3.68263	2.71221	1.47667	-1.24041	9.18039	0.0334294	0.327942
lmo1137	lmo1137	hypothetical protein	4464	9164	3381	1732	49.1564	112.019	72.043	61.4914	-1.18353	6.23757	0.0335545	0.328147
lmo0458	lmo0458	hydantoinase	75	490	92	64	0.273299	1.30244	0.755094	0.412793	-1.41581	1.42998	0.0336808	0.328361
lmo0154	lmo0154	zinc ABC transporter ATP-binding protein	122	285	73	46	2.38779	6.12297	1.43228	0.944974	-1.49177	1.08742	0.0341259	0.331674
lmo0220	ftsH	cell division protein FtsH	33773	55570	24284	9873	208.956	246.593	153.467	166.143	-1.22666	8.97854	0.0351478	0.340555
lmot54	lmot54	tRNA-Asp	584	534	1103	1227	0	0	0	0	1.23801	4.00791	0.0352785	0.340773
lmo2099	lmo2099	transcriptional antiterminator	688	943	366	249	171.238	186.406	74.7765	81.6282	-1.21605	3.24654	0.0355782	0.342617
lmot42	lmot42	tRNA-Thr	647	687	1002	1626	25.949	31.4229	55.7419	39.7735	1.23243	4.23025	0.0357145	0.342881
lmo0795	lmo0795	hypothetical protein	1336	1831	554	583	68.3344	111.761	150.897	88.1191	-1.22961	4.1975	0.0361845	0.346337
lmot55	lmot55	tRNA-Met	2664	2009	4125	5217	0.317724	2.74028	1.13752	0.71461	1.1585	6.05017	0.0364464	0.347065
lmo1837	pyrC	dihydroorotase	28116	26578	18118	5264	1058.02	847.404	1005.38	661.829	-1.20988	8.38279	0.0364809	0.347065
lmo2141	lmo2141	hypothetical protein	611	588	294	189	28.5496	31.5662	38.1945	47.9931	-1.19542	2.87786	0.0366572	0.347483
lmo0761	lmo0761	hypothetical protein	444	586	278	132	82.1891	89.2469	38.9617	44.792	-1.18953	2.60131	0.0367456	0.347483
lmo2577	lmo2577	hypothetical protein	1028	1209	2024	2290	17.1312	22.1158	33.8122	40.055	1.17592	4.91637	0.0371398	0.350159
lmo0630	lmo0630	transcriptional antiterminator BglG	14	64	99	83	0.0779564	1.18375	0.49494	0.409117	1.62485	0.219445	0.0373553	0.350335
lmo1214	lmo1214	hypothetical protein	2687	5654	842	1965	0.559201	1.93357	6.32052	3.66838	-1.1457	5.53697	0.0374685	0.350335
lmo2546	thrC	threonine synthase	2524	3291	1969	512	32.98	47.2031	25.7914	7.02194	-1.16097	5.10328	0.0374922	0.350335
lmo0750	lmo0750	hypothetical protein	8360	15050	4649	3924	119.025	238.197	35.2499	21.1099	-1.17755	7.0443	0.037696	0.351197
lmo1164	lmo1164	ATP:cob(I)alamin adenosyltransferase PduO	39	55	184	68	0.641207	1.55659	2.80601	1.07423	1.54575	0.603817	0.0380097	0.352213
lmo2486	lmo2486	hypothetical protein	3954	6468	15701	5602	45.0152	80.8302	179.192	66.9409	1.17572	7.07135	0.038087	0.352213
lmo0590	lmo0590	hypothetical protein	568	906	300	245	225.016	348.755	259.094	134.906	-1.19135	3.07961	0.0381405	0.352213
lmo0648	lmo0648	hypothetical protein	242	372	715	488	1.79978	7.7223	3.94253	1.5177	1.18351	3.00865	0.0389801	0.357525
lmo1526	lmo1526	hypothetical protein	276	384	847	488	199.862	264.305	280.781	347.188	1.18849	3.13492	0.0390265	0.357525
lmo1038	lmo1038	hypothetical protein	1337	1316	596	444	62.8315	58.5792	36.0215	43.1034	-1.21215	4.01127	0.0390564	0.357525
lmo1633	trpE	anthranilate synthase subunit alpha	724	1530	594	248	55.5791	79.9682	138.065	103.574	-1.2087	3.63216	0.0393639	0.359295
lmo1929	ndk	nucleoside diphosphate kinase	241	415	143	90	17.0265	22.2491	10.6534	5.92204	-1.26776	1.88211	0.0398003	0.362228
lmo2085	lmo2085	peptidoglycan binding protein	960	1350	3498	1258	1.6814	4.48911	3.41457	2.12915	1.15813	4.91584	0.0400272	0.363025
lmo1227	lmo1227	uracil-DNA glycosylase	370	515	899	832	362.257	450.143	618.47	684.42	1.2024	3.56645	0.0402483	0.363157
lmo1167	glpF	glycerol uptake facilitator protein	27	68	155	76	2.89688	4.85351	5.94813	5.34768	1.5364	0.513847	0.0404466	0.363904
lmo1304	lmo1304	hypothetical protein	3906	11614	4701	1308	387.329	537.125	503.091	462.543	-1.14277	6.37235	0.0406572	0.364756
lmo0882	lmo0882	hypothetical protein	177	216	290	438	14.0983	38.4145	33.007	10.8935	1.16161	2.39608	0.0412418	0.368397
lmot19	lmot19	tRNA-Ser	394	319	664	784	7.65415	11.3169	12.7883	14.1548	1.18654	3.34642	0.0413165	0.368397
lmo1811	lmo1811	ATP-dependent DNA helicase RecG	3169	3638	1962	926	43.1431	68.581	41.9975	21.5385	-1.12775	5.36541	0.0414716	0.368397
lmo0166	lmo0166	GIY-YIG nuclease	389	793	351	115	19.6613	43.9964	17.7843	6.10079	-1.1634	2.72493	0.0416347	0.368397
lmo2212	hemE	uroporphyrinogen decarboxylase	1850	2707	4342	4025	2.683	2.73475	6.25745	5.51724	1.12102	5.86212	0.041648	0.368397
lmo2412	lmo2412	hypothetical protein	1827	2533	1435	398	56.7781	86.4089	44.7056	12.9823	-1.16371	4.67553	0.0422373	0.371343
lmo0164	lmo0164	DNA replication intiation control protein YabA	6155	6082	3692	1629	217.765	236.205	130.945	60.4933	-1.1296	6.23935	0.042261	0.371343
lmo2382	lmo2382	monovalent cation/H+ antiporter subunit E	121	146	291	261	3.47832	4.607	8.38581	7.875	1.25172	1.90648	0.0423348	0.371343
lmo2515	lmo2515	two-component response regulator DegU	13196	23088	8911	5067	265.04	509.021	179.417	106.818	-1.16218	7.68652	0.0427866	0.374264
lmo0704	lmo0704	hypothetical protein	4	25	53	26	0.189018	1.62529	0.678981	0.495985	1.78645	-1.03042	0.0429098	0.374302
lmo0201	plcA	phosphatidylinositol-specific phospholipase c	541	1893	3440	1055	18.606	126.133	306.876	54.406	1.14654	4.82059	0.0432215	0.375071
lmo2103	eutD	phosphotransacetylase	11176	13669	4972	4708	5.38617	3.38799	11.1022	13.1488	-1.14752	7.21407	0.0434413	0.375071
lmo2251	lmo2251	amino acid ABC transporter ATP-binding protein	1130	843	677	204	3.96296	5.44423	7.69261	5.58386	-1.18444	3.64418	0.0436041	0.375071
lmo0235	ispD	2-C-methyl-D-erythritol 4-phosphate cytidylyltransferase	2983	3715	1633	1109	35.4773	46.1059	15.2755	8.99775	-1.11684	5.32984	0.0437104	0.375071
lmo0126	lmo0126	hypothetical protein	512	415	221	167	14.7182	13.0952	6.3686	5.03879	-1.15072	2.55362	0.0437126	0.375071
lmo0586	lmo0586	hypothetical protein	118	346	770	135	40.8936	78.353	38.4525	22.1367	1.14514	2.46619	0.0440226	0.376704
lmo2587	lmo2587	hypothetical protein	530	588	226	215	8.67508	10.5647	3.70829	3.6937	-1.14787	2.76529	0.0446144	0.380733
lmo0873	lmo0873	transcriptional regulator	41	177	284	146	0.0410663	0.631096	0.535177	0.689655	1.32451	1.45688	0.0447671	0.381004
lmo0786	lmo0786	ACP phosphodiesterase	458	632	1473	743	1.36799	2.71593	2.92077	1.72367	1.177	3.85051	0.0452587	0.38415
lmo0018	lmo0018	beta-glucosidase	66	197	264	227	0.635068	2.08077	2.54652	2.2926	1.25907	1.73038	0.0456674	0.386577
lmo1339	lmo1339	glucose kinase	842	1949	811	267	0	0.666818	0.347981	0.273259	-1.17108	3.93456	0.0459797	0.388177
lmo0736	lmo0736	ribose-5-phosphate isomerase B	149	442	154	51	5.02365	11.0697	9.54232	4.99944	-1.27957	1.63499	0.0462758	0.389633
lmo1956	fur	Fur family transcriptional regulator	31899	29231	11590	12752	0.83626	3.93833	1.25748	1.07594	-1.15166	8.56699	0.046646	0.391041
lmo0703	lmo0703	hypothetical protein	4	29	69	20	0.108862	2.13104	0.873042	0.390396	1.73374	-0.905721	0.046803	0.391041
lmo1927	aroB	3-dehydroquinate synthase	3296	3418	1830	1063	84.5042	99.8072	49.6634	36.4365	-1.09875	5.37433	0.0468156	0.391041
lmo2823	lmo2823	sporulation protein SpoOJ	1550	1405	713	506	17.2201	17.1341	7.94074	5.90038	-1.1606	4.19775	0.0475801	0.396286
lmo1325	infB	translation initiation factor IF-2	16121	68394	29231	3628	49.9138	133.99	43.2208	11.5442	-1.1473	8.76078	0.047894	0.396286
lmo0730	lmo0730	hypothetical protein	3807	7240	3739	968	7.40659	16.0628	7.26608	3.3846	-1.09118	5.97787	0.0479176	0.396286
lmo1361	xseA	exodeoxyribonuclease VII large subunit	367	707	271	149	19.1017	43.6358	27.5704	7.5862	-1.12555	2.60985	0.0479469	0.396286
lmo0680	flhA	flagellar biosynthesis protein FlhA	159	587	143	106	0.636844	1.68939	0.248271	0.111406	-1.20667	1.95553	0.0483035	0.398188
lmo2497	lmo2497	phosphate ABC transporter permease	1109	498	504	246	17.2907	8.523	7.87735	4.02571	-1.14892	3.443	0.0485326	0.398989
lmo2213	lmo2213	hypothetical protein	98	91	228	192	11.1491	13.1911	9.65094	7.85666	1.29996	1.49388	0.0486541	0.398989
lmo1522	lmo1522	D-tyrosyl-tRNA(Tyr) deacylase	902	2192	908	295	55.9069	81.3025	59.4893	38.0103	-1.15437	4.07942	0.0488381	0.399124
lmo2603	lmo2603	hypothetical protein	214	614	1127	409	3.31407	10.4375	17.496	6.64809	1.13879	3.2957	0.0489241	0.399124
lmo1974	lmo1974	GntR family transcriptional regulator	1226	3654	1635	322	3340.35	3564.97	1835.34	2081.78	-1.12285	4.7105	0.0492605	0.400649
lmot25	lmot25	tRNA-Asp	563	479	955	1107	0	0.4966	0.226758	0	1.15532	3.86239	0.0493654	0.400649
lmo1853	lmo1853	heavy metal-transporting ATPase	6166	8416	3986	2124	29.9883	92.732	69.6475	14.869	-1.09715	6.44002	0.0495091	0.400782
lmot26	lmot26	tRNA-Met	2993	2123	4361	5463	0	0	0	0	1.08821	6.14361	0.0496768	0.401109
lmo0050	lmo0050	histidine kinase	433	754	1254	960	4.61008	8.81196	13.384	10.728	1.15137	3.91111	0.049823	0.40126
lmo2585	lmo2585	hypothetical protein	290	302	789	409	8.3889	9.58948	22.8798	12.4181	1.12084	2.98709	0.0505613	0.40408
lmo1635	lmo1635	hypothetical protein	1728	2265	4282	3068	141.084	113.526	262.515	170.85	1.06894	5.65748	0.0508552	0.40408
lmo0925	lmo0925	hypothetical protein	1810	6012	2401	713	84.9558	131.422	135.975	75.455	-1.07783	5.38714	0.050926	0.40408
lmo1200	lmo1200	cobalamin biosynthesis protein CbiJ	2	41	72	30	0.0351102	0.905694	0.334368	0.31324	1.65281	-0.670343	0.051181	0.40408
lmo0424	lmo0424	glucose uptake protein	458	829	1566	877	0.563801	1.62863	2.88544	1.21468	1.14297	4.01454	0.0512772	0.40408
lmo0384	lmo0384	IolB protein	51	288	66	31	2.08018	16.5922	5.81575	1.99449	-1.42764	0.721566	0.0512777	0.40408
lmo1396	lmo1396	phosphatidylglycerophosphate synthase	1551	1540	723	547	7376.14	9136.18	5128.65	4791.47	-1.14074	4.25156	0.0513335	0.40408
lmot53	lmot53	tRNA-Phe	1883	1592	3274	3301	1.20388	2.08389	2.90106	2.69729	1.0705	5.54191	0.0514449	0.40408
lmo2504	lmo2504	cell wall-binding protein	119	311	693	133	1.25248	3.59306	7.31179	1.46926	1.11136	2.35307	0.0516281	0.40442
lmo0779	lmo0779	hypothetical protein	3595	3481	4850	7921	9.26165	8.77072	24.8477	20.8262	1.08905	6.55465	0.0517671	0.404503
lmo0542	lmo0542	PTS sorbitol transporter subunit IIA	18	18	45	55	0.052867	1.85702	0.980447	0.638129	1.686	-0.585067	0.0521274	0.40576
lmo0643	lmo0643	transaldolase	495	713	1266	1015	33.6432	74.6325	39.1119	15.9498	1.13905	3.96405	0.0522167	0.40576
lmo2656	rpsL	30S ribosomal protein S12	27871	27735	60062	49451	928.918	1014.69	2006.75	1729.92	1.13163	9.5525	0.0523146	0.40576
lmo2683	lmo2683	PTS cellbiose transporter subunit IIB	4740	4137	3333	922	213.738	204.772	150.663	43.6376	-1.06428	5.82063	0.0524897	0.406118
lmo0798	lmo0798	lysine-specific permease	523	872	314	234	551.814	506.344	389.431	399.039	-1.10749	3.01796	0.0529112	0.407389
lmo2291	lmo2291	major tail shaft protein	194	186	104	41	4.43033	3.97219	2.78001	2.52028	-1.3285	1.19446	0.0529217	0.407389
lmo0594	metX	homoserine O-acetyltransferase	358	505	201	147	9.30339	6.6265	21.2985	20.8464	-1.1039	2.36169	0.053042	0.407389
lmo0505	lmo0505	ribulose-5-phosphate 3-epimerase	201	279	357	488	1.12639	1.39099	1.5526	1.03448	1.1002	2.61705	0.0532859	0.408083
lmo0140	lmo0140	hypothetical protein	194	681	1238	354	1.92719	7.42594	12.3285	3.69107	1.11732	3.32843	0.0533916	0.408083
lmo0907	lmo0907	phosphoglycerate mutase	5401	5385	3123	1689	54.0696	56.6926	64.4449	34.5301	-1.06546	6.07605	0.0540008	0.410936
lmo2764	lmo2764	ROK family transcriptional regulator	89	315	74	49	1.38762	5.39105	1.1566	0.80187	-1.35993	1.04651	0.0540259	0.410936
lmo0111	lmo0111	hypothetical protein	866	611	1087	1757	16.8776	13.0712	21.2368	35.941	1.12345	4.37704	0.0546268	0.414506
lmo1972	lmo1972	PTS pentitol transporter subunit IIB	61	172	49	20	7.20992	15.9309	6.88498	0.652376	-1.48915	0.272887	0.0550219	0.4165
lmot27	lmot27	tRNA-Ser	3397	2680	5262	6155	0	0	0	0	1.0669	6.35832	0.0556142	0.419974
lmo1294	miaA	tRNA delta(2)-isopentenylpyrophosphate transferase	2140	3852	6079	4391	5.46746	16.4332	14.9962	8.87424	1.05595	6.17292	0.0568102	0.42798
lmo1578	lmo1578	X-Pro dipeptidase	6836	7865	3682	2608	151.811	148.043	230.746	227.613	-1.06304	6.49589	0.0571569	0.429563
lmo01876			1193	1033	579	381	23.3079	69.6423	44.2071	10.5848	-1.11474	3.81257	0.057574	0.431668
lmo0926	lmo0926	TetR family transcriptional regulator	508	999	372	226	13.9752	42.0892	31.1669	10.5836	-1.08837	3.10403	0.0579004	0.432042
lmo0307	lmo0307	hypothetical protein	88	140	201	235	0.249067	1.13916	0.682458	0.609984	1.22467	1.6105	0.0579557	0.432042
lmo0679	flhB	flagellar biosynthesis protein FlhB	4	182	18	22	0.112731	2.77187	0.689353	0.295808	-1.61124	-0.263322	0.0580355	0.432042
lmo2148	lmo2148	hypothetical protein	2861	3076	4497	5973	497.736	586.562	421.884	455.387	1.05016	6.25517	0.0587637	0.436431
lmo0500	lmo0500	transaldolase	12	70	140	42	0.640717	2.73789	1.90394	1.65723	1.45975	0.147105	0.0591689	0.438406
lmo2467	lmo2467	chitin-binding protein	4934	18480	7031	2221	47.377	194.783	67.6789	22.3843	-1.06377	6.95396	0.0593556	0.438758
lmo1590	argJ	bifunctional ornithine acetyltransferase/N-acetylglutamate synthase	494	360	365	63	16.4054	36.3036	27.2422	8.07784	-1.06706	2.48024	0.059512	0.438884
lmo2541	lmo2541	tRNA threonylcarbamoyladenosine biosynthesis protein	3200	3739	1561	1394	42.5381	54.5588	20.8017	19.4499	-1.03587	5.4192	0.0602585	0.44335
lmot24	lmot24	tRNA-Phe	1210	1116	2176	2140	966.524	844.759	836.575	904.013	1.05544	4.93666	0.060435	0.443612
lmo1163	lmo1163	carbon dioxide concentrating mechanism protein	0	27	53	12	0.166362	1.16014	2.8155	0.523844	1.62767	-1.31973	0.0610916	0.447367
lmo1328	truB	tRNA pseudouridine synthase B	243	523	176	117	3864.34	3060.9	2782.74	2573	-1.11316	2.10979	0.0612306	0.447367
lmo0551	lmo0551	hypothetical protein	78	137	209	203	463.957	468.297	373.384	341.779	1.22174	1.5069	0.0614191	0.447706
lmo0203	mpl	Zinc metalloproteinase precursor	262	1371	1710	951	3.85202	21.9069	27.2971	5.83082	1.09183	4.15261	0.0617568	0.448676
lmo0543	lmo0543	PTS sorbitol transporter subunit IIBC	18	125	153	113	0.144864	0.556557	1.4159	1.40646	1.3359	0.81517	0.0622718	0.448676
lmo2674	lmo2674	ribose-5-phosphate isomerase B	16088	13845	7312	5832	486.813	459.869	221.801	185.227	-1.06516	7.57614	0.0623159	0.448676
lmo1518	lmo1518	hypothetical protein	14839	9587	6215	4946	12.7834	26.666	17.9776	8.52193	-1.05963	7.33621	0.062376	0.448676
lmo1826	rpoZ	DNA-directed RNA polymerase subunit omega	1138	1202	695	332	82.0179	168.909	127.68	97.6594	-1.09266	3.85398	0.0624072	0.448676
lmo1359	nusB	transcription antitermination protein NusB	1452	2229	1225	382	3.74277	7.91458	2.77054	1.59492	-1.07745	4.43912	0.0636408	0.455528
lmo0040	lmo0040	agmatine deiminase	270	346	546	550	3.35634	4.72128	6.80398	7.17614	1.06124	2.9644	0.0636495	0.455528
lmo1093	nadE	NAD synthetase	3292	3584	2185	994	29.8793	30.5918	22.0975	14.8404	-1.01859	5.42532	0.064443	0.460161
lmo1160	lmo1160	PduL protein	28	61	139	63	0.40245	0.883534	3.28516	0.814655	1.40422	0.350905	0.0647656	0.461418
lmo1904	birA	transcriptional regulator	720	1883	955	149	20.4173	37.2507	17.4132	4.20269	-1.08126	3.84083	0.0649191	0.461468
lmo0169	lmo0169	glucose transporter	178	314	509	352	2.86258	5.54305	8.20585	5.94164	1.04803	2.57255	0.0652153	0.462529
lmo2528	atpC	ATP synthase F0F1 subunit epsilon	430	325	870	622	14.65	12.1544	29.7137	22.2426	1.06852	3.3606	0.0657472	0.465254
lmo2015	lmo2015	alpha-mannosidase	552	947	1198	1361	574.105	377.376	847.966	927.905	1.07316	4.19654	0.066451	0.46918
lmo1903	lmo1903	thioredoxin	72	222	363	168	10.1583	29.162	13.507	2.20647	1.13792	1.80108	0.0666794	0.469739
lmo2517	lmo2517	hypothetical protein	148	448	888	180	3.36988	11.1973	20.2691	4.30181	1.04	2.74842	0.0672375	0.472614
lmo0956	lmo0956	N-acetylglucosamine-6P-phosphate deacetylase	2564	8889	3266	1376	55.823	113.21	51.5218	24.2982	-1.00623	5.95351	0.0675365	0.47312
lmo1158	lmo1158	PduK protein	11	58	113	41	0.607472	1.45271	3.02309	1.43461	1.47428	-0.0709604	0.0677283	0.47312
lmo1718	lmo1718	hypothetical protein	4590	5223	3623	1085	71.9387	100.338	59.2236	17.9042	-1.00433	5.93432	0.0678458	0.47312
lmo1921	lmo1921	hypothetical protein	23796	30408	13844	9305	297.092	509.478	256.801	156.573	-1.05234	8.36109	0.0679105	0.47312
lmot04	lmot04	tRNA-Lys	710	602	1200	1265	22.8299	24.5095	16.976	21.0658	1.06721	4.13494	0.068302	0.473444
lmo1028	lmo1028	hypothetical protein	2644	5284	2523	953	19.7253	29.954	12.8241	12.6108	-1.00045	5.5199	0.0683976	0.473444
lmo0859	lmo0859	sugar ABC transporter substrate-binding protein	2	52	66	43	0.347439	1.32575	0.381465	0.503597	1.49057	-0.492039	0.0684081	0.473444
lmo1930	lmo1930	heptaprenyl diphosphate synthase subunit II	1192	1419	744	395	25.6061	33.6231	17.3194	14.6247	-1.06537	3.99756	0.0688068	0.474107
lmo2029	lmo2029	hypothetical protein	181	235	447	304	7.78596	11.3185	15.5801	9.81293	1.03333	2.37937	0.0688924	0.474107
lmo2130	lmo2130	hypothetical protein	636	876	1174	1446	2.27972	6.38779	4.51052	3.4003	1.06307	4.24421	0.0689556	0.474107
lmo2553	lmo2553	hypothetical protein	590	752	342	235	7.6013	10.6349	4.41702	3.17782	-1.03934	3.0354	0.0694214	0.475481
lmo1769	purQ	phosphoribosylformylglycinamidine synthase II	521	679	362	171	6.0017	8.61984	9.84002	3.00252	-1.0351	2.87165	0.0696439	0.475481
lmo1470	lmo1470	16S ribosomal RNA methyltransferase RsmE	348	948	420	124	130.159	312.783	122.234	62.1711	-1.03295	2.84742	0.0697463	0.475481
lmo1473	dnaK	molecular chaperone DnaK	26705	128019	57940	5888	886.268	1556.57	971.736	728.826	-1.05646	9.6453	0.0697594	0.475481
lmo1366	lmo1366	hypothetical protein	2920	3084	1824	958	12.2488	48.7958	29.8146	4.83614	-1.0033	5.24072	0.0701464	0.477087
lmo2580	lmo2580	ABC transporter ATP-binding protein	208	237	586	260	4.29005	5.36573	12.1161	5.62857	1.02946	2.49821	0.0704881	0.478112
lmo2411	lmo2411	hypothetical protein	4929	6519	4198	1217	48.754	70.7804	41.6257	12.6348	-0.999049	6.12912	0.0708172	0.478112
lmo0251	rplL	50S ribosomal protein L7/L12	1106	1223	741	311	3.91018	7.34763	4.75691	3.6033	-1.05796	3.84953	0.0709722	0.478112
lmo0212	lmo0212	hypothetical protein	1251	2182	3741	2160	128.71	162.91	70.4681	77.9126	0.996829	5.3362	0.0711031	0.478112
lmo0995	lmo0995	hypothetical protein	4539	9179	4178	1764	4665.95	19786.4	16557.5	3371.58	-1.00285	6.30747	0.0712028	0.478112
lmo1241	lmo1241	hypothetical protein	511	363	928	773	240.083	228.642	160.664	134.64	1.05547	3.5736	0.0712082	0.478112
lmo2414	lmo2414	aminotransferase	18432	26936	15578	4944	195.338	313.349	165.498	54.9944	-1.03488	8.084	0.0716718	0.480201
lmo0433	inlA	internalin A	466	990	2308	444	0.283182	1.20579	0.84706	0.668767	1.05186	4.10064	0.0721343	0.482273
lmo0105	lmo0105	chitinase B	691	726	400	237	4.19842	4.84201	2.43633	1.51141	-1.03134	3.15305	0.0723214	0.4825
lmo2836	lmo2836	alcohol dehydrogenase	40	219	52	25	0.524152	3.15008	0.683074	0.343845	-1.37354	0.363089	0.0728014	0.484122
lmot45	lmot45	tRNA-Lys	625	568	1077	1122	5.26409	12.6073	13.9122	19.6731	1.05103	3.97416	0.0728719	0.484122
lmo1342	lmo1342	competence protein ComGF	2	7	9	15	0.0321638	0.317754	0.548131	0.202556	1.77947	-2.45545	0.0731139	0.484707
lmo0284	lmo0284	ABC transporter ATP-binding protein	606	1370	571	249	5.60337	10.892	5.69908	7.38841	-1.03963	3.48368	0.0736373	0.487151
lmo1094	lmo1094	hypothetical protein	1078	1117	593	379	127.047	155.607	136.795	113.183	-1.04651	3.78046	0.0743212	0.490112
lmo0749	lmo0749	hypothetical protein	1696	3303	1073	956	159.354	288.698	46.9924	41.7903	-1.00727	4.8579	0.0743962	0.490112
lmo1995	dra	deoxyribose-phosphate aldolase	1989	5442	2395	809	19.3001	34.6384	30.8891	19.0353	-0.980936	5.37695	0.0751938	0.49261
lmo0395	lmo0395	blasticidin S-acetyltransferase	136	208	394	232	32.4246	47.2577	33.5354	31.6342	1.05708	2.09223	0.075304	0.49261
lmo0056	lmo0056	heat shock protein	76	201	318	176	3.5669	10.3551	14.9614	8.66995	1.11698	1.72626	0.0753594	0.49261
lmo2254	lmo2254	hypothetical protein	8051	6710	11270	14996	307.025	268.152	149.513	208.562	1.01509	7.59355	0.0754953	0.49261
lmo1145	lmo1145	PduV protein	35	27	100	59	0.0989125	2.41581	2.05749	1.14201	1.43385	0.0385672	0.0756748	0.49261
lmo1720	lmo1720	PTS lichenan transporter subunit IIB	1611	2047	1323	382	61.9258	220.032	216.455	38.2821	-1.02766	4.4828	0.0757418	0.49261
lmo2458	pgk	phosphoglycerate kinase	3677	5268	12821	3833	42.5998	66.9947	148.903	46.6099	0.996202	6.75456	0.0758704	0.49261
lmo0322	lmo0322	hypothetical protein	4	7	16	16	1.66729	5.45898	2.76645	1.62931	1.79498	-2.14171	0.0763295	0.493787
lmo0539	lmo0539	tagatose 1,6-diphosphate aldolase	2822	2720	5867	4141	2.02255	4.78564	3.90487	2.35875	0.980055	6.12989	0.0763653	0.493787
lmo0911	lmo0911	hypothetical protein	3037	2528	6501	3892	8.51224	9.64324	31.0212	13.4659	0.97936	6.16288	0.0768565	0.495093
lmo2016	cspB	cold-shock protein	8363	5008	12322	12878	27.4776	34.7103	21.2452	17.6457	1.00814	7.50475	0.076962	0.495093
lmo1118	lmo1118	hypothetical protein	221	1597	2538	466	1.05886	4.10439	3.31709	1.97966	1.03087	4.22964	0.0772409	0.495093
lmo0430	lmo0430	LysR family transcriptional regulator	3496	3591	1435	1697	1.12677	4.37965	3.05532	1.2796	-0.970227	5.4963	0.0773534	0.495093
lmo2642	lmo2642	hypothetical protein	568	834	438	191	5.88396	9.48349	4.54845	2.07673	-1.00757	3.08137	0.077676	0.496023
lmo0554	lmo0554	NADH-dependent butanol dehydrogenase	117	253	250	341	39.1146	47.9205	48.6669	39.0502	1.04065	2.12232	0.0778792	0.496023
lmo1799	lmo1799	peptidoglycan binding protein	765	15847	27034	182	54.2549	189.379	177.58	33.8145	1.00058	7.32325	0.0779713	0.496023
lmo1754	gatB	aspartyl/glutamyl-tRNA amidotransferase subunit B	646	965	497	221	27.6435	51.415	50.436	25.468	-1.01174	3.27646	0.0791935	0.502021
lmo2374	lmo2374	aspartate kinase	7548	7672	3622	3237	76.4681	85.3175	36.7845	34.4205	-0.980992	6.59687	0.0793749	0.502021
lmo2505	spl	peptidoglycan lytic protein P45	308	1492	2471	550	3.52394	18.7382	28.3412	6.6049	1.02343	4.25645	0.0793923	0.502021
lmo1043	lmo1043	molybdopterin-guanine dinucleotide biosynthesis MobB	44	146	256	102	0.221659	0.973256	3.66638	1.86124	1.19103	1.20585	0.0798302	0.502595
lmo1074	lmo1074	teichoic acid translocation permease TagG	356	693	1141	668	25.5256	100.561	108.333	26.1599	1.02376	3.62592	0.0799342	0.502595
lmo1172	lmo1172	two-component response regulator	108	344	428	287	0.0582206	1.33143	0.359911	0.244435	0.99967	2.3174	0.0805608	0.505351
lmo2390	lmo2390	hypothetical thioredoxine reductase	56200	50504	25637	22255	778.578	768.021	356.042	323.608	-1.01417	9.41837	0.0810344	0.50731
lmo2586	lmo2586	formate dehydrogenase subunit alpha	1788	1967	3380	3029	8.25681	9.9708	15.6469	14.6815	0.955942	5.52728	0.0814255	0.508356
lmo1679	lmo1679	cystathionine beta-lyase	258	413	181	101	6.701	9.03637	4.67696	5.65319	-1.05404	1.99324	0.0815743	0.508356
lmo2173	lmo2173	sigma-54-dependent transcriptional regulator	319	449	820	530	1.46462	3.45516	4.72667	4.59834	1.00302	3.22476	0.08175	0.508356
lmo1993	pdp	pyrimidine-nucleoside phosphorylase	2397	4514	2129	966	34.2705	57.1994	32.7952	25.5704	-0.959241	5.34698	0.0820729	0.508356
lmo0917	lmo0917	beta-glucosidase	12	85	115	68	9.38319	55.4593	23.4761	7.42564	1.32442	0.263655	0.08217	0.508356
lmo2088	lmo2088	transcriptional regulator	11417	11151	17905	21340	317.281	367.022	220.243	159.088	0.997572	8.16448	0.0825779	0.509775
lmo1455	dnaG	DNA primase	4092	8057	4126	1410	34.387	45.7326	34.6561	30.5981	-0.959042	6.15201	0.0828547	0.509775
lmo0932	lmo0932	hypothetical protein	1170	997	454	502	28.1776	55.9217	36.2672	33.7931	-1.01671	3.80859	0.082885	0.509775
lmo0470	lmo0470	hypothetical protein	1616	2979	1246	738	2.03556	8.54538	8.42709	4.02842	-0.982288	4.75506	0.0837991	0.514393
lmot44	lmot44	tRNA-Gln	51	56	59	151	0.102972	0	0	0	1.28221	0.638838	0.0841262	0.514395
lmot15	lmot15	tRNA-Asp	537	690	932	1139	92.7292	427.562	257.772	132.677	1.01073	3.92165	0.0843044	0.514485
lmo2275	lmo2275	protein gp28	82	330	605	104	11.8588	43.0362	51.3571	12.3889	1.01074	2.15822	0.0845556	0.51502
lmo1024	lmo1024	hypothetical protein	689	745	867	1526	140.868	224.733	155.133	118.216	1.00597	4.17617	0.0851432	0.517598
lmo1370	lmo1370	butyrate kinase	4700	5955	9042	8809	20.2264	35.022	42.9967	21.1716	0.967525	7.01171	0.0861808	0.522896
lmo1072	pycA	pyruvate carboxylase	34181	57397	27019	13374	6.10969	13.0552	19.6301	12.0329	-0.992464	9.08446	0.0869626	0.525757
lmo0445	lmo0445	transcripitonal regulator	77	186	227	216	0.178812	1.29763	0.557672	0.615178	1.0895	1.64836	0.0873366	0.525757
lmo0402	lmo0402	transcriptional antiterminator BglG	1905	2347	1109	805	39.3199	48.8553	39.0701	40.4719	-0.9731	4.72386	0.0873677	0.525757
lmo2810	gidA	tRNA uridine 5-carboxymethylaminomethyl modification enzyme GidA	2136	3480	1875	735	15.5943	27.8884	13.7225	5.63218	-0.950696	5.07832	0.0874636	0.525757
lmo2100	lmo2100	GntR family transcriptional regulator	17945	17796	7817	8150	182.734	98.9114	572.574	455.864	-0.977807	7.83401	0.0876268	0.525757
lmo2271	lmo2271	hypothetical protein	8888	14851	5747	4494	14.5211	19.2574	18.9041	15.3793	-0.965647	7.14696	0.087654	0.525757
lmo1618	lmo1618	MarR family transcriptional regulator	175	331	467	354	213.898	246.961	170.725	118.742	0.963819	2.54408	0.0888059	0.531654
lmo1458	glyS	glycyl-tRNA synthetase subunit beta	496	1648	771	158	45.5451	49.7777	40.6863	51.9342	-0.989523	3.55246	0.0891078	0.532448
lmo1435	dapA	dihydrodipicolinate synthase	3205	6487	3468	1059	150.486	232.577	209.206	219.045	-0.930303	5.8309	0.0893904	0.53286
lmo0074	lmo0074	hypothetical protein	3	10	24	11	0.0919886	0.336584	0.73772	0.354023	1.67377	-2.06971	0.0896232	0.53286
lmo1352	lmo1352	hypothetical protein	737	1057	550	264	46.3191	121.099	112.859	43.7756	-0.984722	3.44801	0.0896843	0.53286
lmo2143	lmo2143	hypothetical protein	12487	13622	4674	6651	59.1543	68.8281	34.383	36.7882	-0.961965	7.3681	0.0903063	0.53376
lmo2591	lmo2591	N-acetylmuramoyl-L-alanine amidase	105	375	570	200	0.948802	3.71962	5.16332	1.89689	0.958699	2.35916	0.0906447	0.53376
lmo0552	lmo0552	hypothetical protein	100	216	290	237	1.36582	3.24197	2.9256	4.17819	1.03643	1.89426	0.0907627	0.53376
lmo0748	lmo0748	hypothetical protein	7175	12951	4352	4168	223.554	441.767	124.624	110.136	-0.951057	6.89907	0.0908252	0.53376
lmo1039	lmo1039	ABC transporter ATP-binding protein	1525	1461	778	593	1.68228	8.11339	6.5304	1.78452	-0.986278	4.25844	0.0910137	0.53376
lmo0713	fliF	flagellar MS-ring protein FliF	21	539	97	78	0.278753	5.5296	2.03592	0.773249	-1.12878	1.41151	0.0910332	0.53376
lmo0656	lmo0656	hypothetical protein	3696	3332	5405	6466	37.0558	40.9855	45.6943	43.6304	0.941006	6.45934	0.0912743	0.53376
lmo1266	lmo1266	hypothetical protein	190	447	370	571	497.133	657.253	380.881	266.77	0.959404	2.83231	0.0914344	0.53376
lmo0639	lmo0639	transcripitonal regulator	606	588	823	1204	19.9895	27.1683	14.6191	13.1122	0.988028	3.92096	0.091497	0.53376
lmo1472	dnaJ	molecular chaperone DnaJ	10697	23418	10021	4868	232.654	966.155	543.444	93.2579	-0.960274	7.62111	0.0924926	0.538372
lmo1854	lmo1854	hypothetical protein	604	1405	541	307	7.29226	13.3339	7.40873	11.4913	-0.977524	3.52302	0.0933243	0.541247
lmo0474	lmo0474	hypothetical protein	17	108	152	75	8.57808	11.7082	10.7773	15.4601	1.24055	0.56993	0.0933942	0.541247
lmo1656	lmo1656	hypothetical protein	17	46	89	45	2968.32	3710.64	3654.48	2060.47	1.35573	-0.197276	0.0940208	0.54258
lmo0896	rsbX	indirect negative regulation of sigma B dependant gene expression (serine phosphatase)	428	465	1028	583	13.8743	39.34	37.5402	9.61527	0.973826	3.47191	0.0940771	0.54258
lmo0891	rsbT	positive regulation of sigma-B activity	2140	6091	3270	584	23.5571	42.234	30.2706	18.6387	-0.91533	5.53998	0.0946476	0.544873
lmo2502	lmo2502	hypothetical protein	2639	3009	1378	1227	30.964	38.7544	16.2082	15.1108	-0.925862	5.16414	0.0951267	0.545506
lmo2035	murG	UDP-diphospho-muramoylpentapeptide beta-N-acetylglucosaminyltransferase	51	207	335	111	1.23055	3.93051	6.8858	2.81609	1.07665	1.534	0.0957329	0.545506
lmo2713	lmo2713	internalin	49490	116377	63120	12863	727.239	1877.19	929.811	198.394	-0.969855	9.88625	0.0958971	0.545506
lmo1536	lmo1536	prephenate dehydratase	6917	6210	3631	2716	21.9073	21.7259	33.8677	29.741	-0.926805	6.42548	0.0959009	0.545506
lmo1531	queA	S-adenosylmethionine:tRNA ribosyltransferase-isomerase	4642	5782	3528	1564	84.4747	110.523	45.9477	82.4513	-0.916455	6.03373	0.0961021	0.545506
lmo2471	lmo2471	NADPH dehydrogenase	3922	4862	2480	1676	53.2123	72.4103	33.7306	23.8673	-0.909625	5.79022	0.0963099	0.545506
lmo1545	minC	septum formation inhibitor MinC	1752	2334	3149	3334	45.87	91.7477	83.4609	33.2875	0.90981	5.58179	0.0963383	0.545506
lmo1655	lmo1655	hypothetical protein	17	28	57	45	378.011	1256.37	1087.23	137.529	1.42097	-0.541946	0.0963501	0.545506
lmo0287	lmo0287	two-component response regulator	116087	98067	58561	42835	4.73501	16.7147	12.3999	2.24412	-0.971541	10.4492	0.0964899	0.545506
lmo0642	lmo0642	hypothetical protein	379	372	575	689	58.997	70.8491	78.4512	54.9963	0.952908	3.22796	0.0977426	0.551598
lmo0957	lmo0957	glucosamine-6-phosphate isomerase	1908	4839	2117	901	109.851	104.403	122.015	161.752	-0.914475	5.27356	0.0979221	0.551622
lmot63	lmot63	tRNA-Thr	132	214	292	279	16.292	22.2632	3.16642	5.93269	0.989939	2.0449	0.0989209	0.55312
lmo0372	lmo0372	beta-glucosidase	4219	4408	1694	2253	6.28437	14.0966	5.11291	7.69546	-0.901914	5.79998	0.0992866	0.55312
lmo0888	lmo0888	hypothetical protein	1954	3643	4536	4063	65.7061	192.574	100.739	28.7627	0.905706	5.96828	0.0994035	0.55312
lmo2760	lmo2760	ABC transporter ATP-binding protein	437	712	333	189	3.74293	6.69408	2.85918	1.69909	-0.93707	2.79952	0.0995123	0.55312
lmo2804	lmo2804	hypothetical protein	630	2518	1094	259	6.77019	29.7028	11.7854	2.92137	-0.961086	4.08669	0.0996222	0.55312
lmo1223	lmo1223	ABC transporter ATP-binding proteins	404	700	970	822	36.2167	85.5615	38.4433	26.7276	0.963426	3.68108	0.0997725	0.55312
lmo1498	lmo1498	O-methyltransferase	39	116	121	143	12.0157	26.814	30.7972	11.7571	1.16442	0.914008	0.0999332	0.55312
lmo0936	lmo0936	nitroflavin reductase	1656	3373	1863	511	23.899	28.6097	17.117	13.9464	-0.924532	4.88602	0.100094	0.55312
lmo1640	lmo1640	hypothetical protein	4622	3590	4826	8639	14.399	36.905	21.1269	5.6562	0.920326	6.69792	0.100171	0.55312
lmo0958	lmo0958	GntR family transcirptional regulator	2925	5404	2693	1213	3.77973	6.84832	12.3562	8.28496	-0.897292	5.64094	0.100208	0.55312
lmot36	lmot36	tRNA-Lys	793	605	1176	1287	0.258718	1.70396	0.864516	0.724138	0.960048	4.17414	0.100268	0.55312
lmo1589	argB	acetylglutamate kinase	181	86	69	48	5.86962	5.29827	4.53033	4.72935	-1.18007	0.851806	0.100296	0.55312
lmo2646	lmo2646	hypothetical protein	113	137	71	29	2.16556	2.882	1.36401	0.583333	-1.21021	0.592213	0.10069	0.554189
lmo0616	lmo0616	glycerophosphoryl diester phosphodiesterase	184	345	468	368	12.917	14.6957	11.7024	15.1796	0.929089	2.5867	0.101003	0.554189
lmo0501	lmo0501	transcriptional antiterminator BglG	58	280	384	156	0.943473	1.81238	2.60094	1.76393	1.00947	1.85074	0.101167	0.554189
lmot47	lmot47	tRNA-Cys	35	30	78	69	0.671827	2.09892	1.81322	2.22394	1.32095	0.00709463	0.101194	0.554189
lmo0352	lmo0352	DeoR family transcriptional regulator	993	2549	1244	346	3.38858	5.35625	4.64699	6.67705	-0.953864	4.32955	0.10155	0.555107
lmo0887	lmo0887	hypothetical protein	10559	13807	5119	5689	98.9125	368.542	237.214	65.0945	-0.926219	7.24551	0.101843	0.555107
lmo1113	lmo1113	hypothetical protein	10	28	54	29	0.287797	0.70203	0.438102	0.548208	1.39957	-0.860707	0.10189	0.555107
lmo2146	lmo2146	LysR family transcriptional regulator	949	1616	754	398	7.84367	25.1837	19.7329	5.01437	-0.955033	3.93963	0.102325	0.555175
lmo1007	lmo1007	hypothetical protein	1892	1208	796	717	97.1668	200.613	147.056	117.365	-0.949576	4.39826	0.102448	0.555175
lmo0916	lmo0916	PTS sugar transporter subunit IIA	0	14	24	8	1.19164	8.37473	4.01347	0.976194	1.54191	-2.17622	0.102538	0.555175
lmo1229	lmo1229	hypothetical protein	6931	7846	11804	12476	16.239	35.7658	29.231	12.479	0.928395	7.47955	0.102673	0.555175
lmo1928	aroF	chorismate synthase	7147	7690	4190	2936	7.48961	14.157	4.45498	2.93569	-0.910671	6.57319	0.102784	0.555175
lmo0822	lmo0822	transcriptional regulator	10822	11773	5275	5157	3.55993	6.65874	6.03823	8.84808	-0.921066	7.17413	0.103222	0.556583
lmo2491	lmo2491	hypothetical protein	3058	4797	2204	1454	65.116	112.125	47.0468	32.4968	-0.890011	5.59027	0.103569	0.557502
lmo2720	lmo2720	acetate-CoA ligase	37377	15486	16322	11597	326.831	148.641	143.074	106.436	-0.936164	8.5614	0.10432	0.560589
lmo1539	lmo1539	glycerol transporter	5333	4041	8469	7785	303.345	294.972	252.286	228.081	0.911961	6.88784	0.104606	0.561167
lmo1900	panD	aspartate alpha-decarboxylase	1965	4003	2115	710	96.2664	233.285	139.693	34.4345	-0.899517	5.14139	0.104864	0.561592
lmo0304	lmo0304	hypothetical protein	135	283	342	305	5.17436	24.4944	15.9575	2.94181	0.935494	2.23319	0.105651	0.564836
lmo1625	lmo1625	transporter	283	463	550	610	0.445681	1.36982	0.822072	0.767174	0.925884	3.10352	0.105828	0.564836
lmo0359	lmo0359	D-fructose-1,6-biphosphate aldolase	5505	5938	2737	2658	0.788474	6.18216	1.7502	2.64039	-0.893367	6.20416	0.106368	0.566059
lmo2558	ami	autolysin, amidase	4668	11630	21123	5787	23.388	63.962	106.093	30.4327	0.917542	7.46442	0.106556	0.566059
lmo1180	lmo1180	carboxysome structural protein	3	28	6	1	0.236419	0.872917	0.474003	0.293264	-1.76228	-2.50478	0.10671	0.566059
lmo0950	lmo0950	hypothetical protein	1807	3952	1868	790	41.7255	46.2968	37.9106	49.9481	-0.89649	5.07806	0.106776	0.566059
lmo1834	pyrDII	dihydroorotate dehydrogenase electron transfer subunit	169	444	149	98	121.556	139.923	64.1452	14.2308	-1.00464	1.79193	0.107008	0.566335
lmo0475	lmo0475	hypothetical protein	34	81	143	77	4.38041	6.53134	116.733	52.3371	1.19463	0.55023	0.10842	0.57247
lmo0512	lmo0512	hypothetical protein	4156	3186	1847	1812	11.2405	46.9968	157.8	46.3002	-0.876053	5.6344	0.108531	0.57247
lmo0562	hisI	phosphoribosyl-AMP cyclohydrolase	32	60	20	10	4.75211	7.83501	2.25755	1.18186	-1.39202	-0.915002	0.109139	0.573946
lmo0824	lmo0824	hypothetical protein	250	426	423	592	12.6505	10.5515	14.1622	12.534	0.912485	2.94554	0.109176	0.573946
lmo1712	lmo1712	multidrug resistance protein	336	557	224	178	19.0238	61.246	33.8202	18.4257	-0.903719	2.44632	0.110152	0.578116
lmo0948	lmo0948	transcriptional regulator	492	869	356	256	27.7039	66.5091	28.7096	12.7126	-0.906321	3.03815	0.11195	0.585598
lmo2500	phoR	two-component sensor histidine kinase	797	1610	789	314	6.19214	13.7306	6.14507	2.56058	-0.928126	3.82526	0.112436	0.587165
lmo0210	ldh	L-lactate dehydrogenase	23241	19126	11565	9280	599.385	610.488	436.714	371.028	-0.908567	8.13809	0.113176	0.589719
lmo2479	lmo2479	hypothetical protein	955	1360	1615	1955	8.92776	13.9559	15.1349	19.1828	0.899115	4.74289	0.1133	0.589719
lmo1688	lmo1688	enoyl-ACP reductase	1885	2531	1732	506	347.208	288.088	272.006	307.268	-0.895251	4.78832	0.113502	0.589798
lmo1047	moaA	molybdenum cofactor biosynthesis protein A	145	251	321	300	25.5248	25.1832	23.303	31.0386	0.925658	2.18401	0.113929	0.590243
lmo2763	lmo2763	PTS cellbiose transporter subunit IIC	201	203	106	71	2.04986	2.2725	1.08368	0.759997	-1.05785	1.35376	0.113962	0.590243
lmo2827	lmo2827	MarR family transcriptional regulator	5839	5721	2619	2909	190.469	204.851	85.6423	99.5989	-0.873601	6.24419	0.114625	0.5927
lmo2042	lmo2042	cell division protein MraZ	4663	6728	9050	8707	0.818168	1.5656	1.21919	1.05603	0.887129	7.03012	0.115259	0.595003
lmo2459	gap	glyceraldehyde-3-phosphate dehydrogenase	10146	12176	26930	11766	138.474	182.415	368.45	168.55	0.901629	8.04579	0.115573	0.595163
lmo0351	lmo0351	phosphotransferase mannnose-specific family component IIA	35	60	99	83	5.06604	8.34144	4.51052	3.21839	1.19606	0.336212	0.115668	0.595163
lmo0892	rsbU	serine phosphatase	4096	9683	5746	1047	12.4592	23.2946	19.0558	10.6635	-0.871886	6.33027	0.116066	0.596236
lmo2707	lmo2707	hypothetical protein	319	977	1338	657	19.8273	66.6573	83.3674	42.8611	0.916848	3.78047	0.116805	0.598085
lmo2079	lmo2079	hypothetical protein	128	456	580	287	138.273	136.833	132.114	111.795	0.887456	2.59373	0.116946	0.598085
lmo0198	glmU	bifunctional N-acetylglucosamine-1-phosphate uridyltransferase/glucosamine-1-phosphate acetyltransferase	4134	9063	15110	5917	40.0828	53.5581	88.3559	49.2747	0.882033	7.15983	0.118291	0.60028
lmo1257	lmo1257	hypothetical protein	612	789	1467	887	25.0094	39.6983	13.6993	8.86604	0.912014	4.04699	0.118352	0.60028
lmo2270	comK'	competence protein ComK	2366	3290	1452	1212	524.099	961.272	339.718	278.143	-0.8657	5.14872	0.11845	0.60028
lmo0807	lmo0807	spermidine/putrescine ABC transporter ATP-binding protein	325	803	362	154	1.14558	3.20944	1.13126	0.915267	-0.885862	2.71474	0.118502	0.60028
lmo1166	lmo1166	NADPH-dependent butanol dehydrogenase	52	115	227	83	1.7219	2.57512	4.3443	4.29388	1.09464	1.02229	0.118569	0.60028
lmo0263	inlH	internalin H	694	849	1656	959	4.38156	8.17103	37.5412	10.392	0.90867	4.19398	0.119271	0.602863
lmo0729	lmo0729	hypothetical protein	7978	13192	6874	3304	106.979	95.216	68.8198	77.5632	-0.874697	7.0152	0.120231	0.606348
lmo1260	proB	gamma-glutamyl kinase	1704	2795	887	1094	32.0566	49.6079	35.5936	28.0512	-0.879682	4.78216	0.120345	0.606348
lmo0222	hslO	heat shock protein 33	8418	9780	5868	3232	1711.73	1810.25	1378.85	750.822	-0.86918	6.86739	0.121418	0.610774
lmo2455	eno	phosphopyruvate hydratase	3032	3166	6470	3850	32.3561	37.0868	69.2148	43.1234	0.85572	6.19469	0.121642	0.610928
lmo0850	lmo0850	hypothetical protein	2371	4146	6988	3329	9.57179	10.3159	7.55167	7.56756	0.85416	6.16648	0.121961	0.61155
lmo1150	lmo1150	transcriptional regulator PocR	558	729	1220	889	0.334147	1.22983	5.93093	2.6201	0.903041	3.91634	0.122351	0.611562
lmo1532	ruvB	Holliday junction DNA helicase RuvB	6403	8085	3821	3132	31.7095	40.6328	45.1174	34.118	-0.859863	6.52571	0.122768	0.612673
lmo2815	fabG	3-ketoacyl-ACP reductase	411	583	278	194	7.7474	12.0632	5.25323	3.83833	-0.873274	2.64002	0.123132	0.613519
lmo1746	lmo1746	ABC transporter permease	768	893	1363	1320	37.2824	43.0927	33.4415	38.1663	0.897599	4.3027	0.123427	0.613795
lmo1699	lmo1699	chemotaxis protein	5	87	104	51	10.68	25.415	26.5314	10.5961	1.19774	0.0464253	0.123578	0.613795
lmo0606	lmo0606	MarR family transcriptional regulator	1160	2834	2975	2703	13.3429	18.2705	13.5584	10.7466	0.845002	5.39311	0.124255	0.616187
lmo0613	lmo0613	oxidoreductase	3580	9689	4570	1685	12.1516	17.0162	12.8646	15.3768	-0.844441	6.26198	0.12717	0.628662
lmo2232	lmo2232	hypothetical protein	15799	16544	8575	7209	18.3506	25.6746	17.1998	15.1748	-0.868575	7.71718	0.127998	0.63124
lmo1273	rnhB	ribonuclease HII	620	1980	987	221	59.4276	315.792	226.233	34.7126	-0.887925	3.87081	0.128293	0.63124
lmo2299	lmo2299	portal protein	90	195	245	204	1.06698	3.80932	2.47153	1.98975	0.957132	1.69393	0.12995	0.634962
lmo2112	lmo2112	hypothetical protein	411	379	575	692	67.4766	64.1113	40.2892	59.5402	0.872101	3.25991	0.130067	0.634962
lmo2472	lmo2472	hypothetical protein	3435	4835	3100	1187	48.7625	75.3419	44.1152	17.6862	-0.824301	5.70877	0.130292	0.634962
lmo0014	qoxB	AA3-600 quinol oxidase subunit I	59816	56183	33166	24574	416.848	429.78	231.697	179.747	-0.877741	9.57714	0.130471	0.634962
lmo0875	lmo0875	PTS beta-glucoside transporter subunit IIB	1	14	13	16	0.662469	2.03613	1.17641	0.754931	1.40541	-2.16279	0.130635	0.634962
lmo0691	cheY	chemotaxis response regulator CheY	13	43	44	56	0	3.63511	0.507183	0.434483	1.24491	-0.467234	0.130877	0.634962
lmo1599	ccpA	catabolite control protein A	38115	36723	23410	14470	54.1944	271.162	221.869	24	-0.872785	8.94182	0.131044	0.634962
lmo1422	lmo1422	glycine/betaine ABC transporter permease	4133	8213	3489	2302	99.3026	184.994	84.9446	124.636	-0.834682	6.21695	0.131131	0.634962
lmo0231	lmo0231	ATP:guanido phosphotransferase	21721	43334	22740	8532	198.437	407.357	136.43	52.5331	-0.86911	8.60097	0.131284	0.634962
lmo0540	lmo0540	penicillin-binding protein	2200	8559	14273	2303	0.707605	0.776733	1.77337	2.26938	0.844113	6.74554	0.131373	0.634962
lmo1663	ansB	asparagine synthetase	2044	5122	6114	4223	125.687	134.167	77.5611	110.461	0.834067	6.22436	0.131427	0.634962
lmo0358	lmo0358	PTS fructose transporter subunit IIBC	339	597	243	190	22.1023	36.8344	23.6637	21.8274	-0.855104	2.51941	0.131478	0.634962
lmo2175	fabG	3-ketoacyl-ACP reductase	6128	5650	10358	8857	13.1377	14.8509	9.14793	17.256	0.850627	7.14112	0.13167	0.634962
lmo1360	folD	bifunctional 5,10-methylene-tetrahydrofolate dehydrogenase/ 5,10-methylene-tetrahydrofolate cyclohydrolase	301	750	365	133	11.4986	40.6558	29.7272	7.24138	-0.851168	2.62402	0.13217	0.636001
lmo0485	lmo0485	hypothetical protein	2811	2946	1524	1345	13.874	15.728	12.7128	15.337	-0.831595	5.24109	0.13229	0.636001
lmo2229	lmo2229	penicillin-binding protein	27899	37281	79032	31048	92.2801	52.6209	214.465	153.565	0.872176	9.55163	0.132833	0.637259
lmo1195	cbiE	cobalt-precorrin-6Y C(5)-methyltransferase	2	32	53	13	0.183977	0.888583	1.12502	0.637241	1.2963	-1.2096	0.132956	0.637259
lmo1869	lmo1869	hypothetical protein	566	688	987	992	7.79348	12.8022	23.1361	19.9904	0.877564	3.87628	0.133239	0.637645
lmo2666	lmo2666	PTS galacticol transporter subunit IIB	17	59	94	48	0.831812	3.16891	4.61075	2.46515	1.20812	-0.0736946	0.133455	0.63771
lmo1637	lmo1637	hypothetical protein	10920	8005	20269	12599	87.7685	116.382	72.8689	139.303	0.856112	7.87103	0.134135	0.639223
lmot46	lmot46	tRNA-Leu	94	1741	2598	119	0.599926	5.26828	2.00468	1.46926	0.871817	4.07038	0.13431	0.639223
lmo1946	lmo1946	acyl-CoA hydrolase	390	409	202	190	16.672	25.802	19.5552	7.20499	-0.84509	2.39421	0.134381	0.639223
lmo0269	lmo0269	transporter	1110	1254	609	526	58.0546	72.8962	45.9728	40.4348	-0.873654	3.92931	0.134718	0.639862
lmo2321	lmo2321	hypothetical protein	24	66	87	72	4.28003	10.5183	3.77826	6.57088	1.15541	0.156684	0.13535	0.641895
lmo1429	lmo1429	hypothetical protein	962	1003	437	495	184.296	259.255	223.578	138.192	-0.871046	3.67952	0.13638	0.645803
lmo0732	lmo0732	peptidoglycan binding protein	1029	2033	1007	448	157.767	252.378	118.696	77.1117	-0.866905	4.19717	0.136662	0.646171
lmo0426	lmo0426	PTS fructose transporter subunit IIA	19	50	97	39	0.685552	4.35097	3.67361	2.21101	1.21652	-0.161542	0.137119	0.64736
lmo2750	lmo2750	para-aminobenzoate synthase subunit I	565	1179	481	319	4.5671	10.4613	3.89767	2.7065	-0.857125	3.38078	0.137604	0.648673
lmo0339	lmo0339	hypothetical protein	45	71	152	69	111.091	101.521	187.296	122.951	1.09721	0.567131	0.138799	0.653329
lmo2785	kat	catalase	16376	18373	8181	8559	154.029	189.695	77.1382	84.4975	-0.844803	7.81584	0.139031	0.653448
lmo0638	lmo0638	hypothetical protein	50	115	132	137	57.4478	62.7136	57.7851	39.4095	1.04364	0.962894	0.139328	0.653867
lmo1099	lmo1099	hypothetical protein	9	13	20	27	13.1098	49.3388	22.8605	6.44642	1.3731	-1.52218	0.139723	0.654742
lmo0763	lmo0763	hypothetical protein	5200	5144	2459	2700	0.159334	0.594658	0.340748	0.222983	-0.812598	6.1039	0.140283	0.655361
lmo0318	thiE	thiamine-phosphate pyrophosphorylase	20	145	34	19	2.4492	9.3907	3.0892	2.9931	-1.21655	-0.243448	0.14061	0.655361
lmo2354	lmo2354	hypothetical protein	617	877	391	321	5.32429	8.30726	3.38237	2.90742	-0.846616	3.23442	0.140826	0.655361
lmo2041	mraW	S-adenosyl-methyltransferase MraW	4870	10687	16318	7378	148.938	235.89	289.773	291.901	0.834467	7.3663	0.140831	0.655361
lmo2337	lmo2337	DeoR family transcriptional regulator	1442	2700	5026	1502	26.4238	54.3094	92.3253	28.8886	0.807197	5.47002	0.140895	0.655361
lmot33	lmot33	tRNA-Leu	7948	6547	11432	11881	165.579	160.329	85.3552	71.0008	0.83501	7.45155	0.141307	0.656076
lmo1169	cobD	threonine-phosphate decarboxylase	228	348	467	401	0.169453	1.14262	0.473209	0.584392	0.833781	2.68574	0.141466	0.656076
lmot43	lmot43	tRNA-Tyr	175	170	284	278	10.9486	10.5366	116.296	128.613	0.878588	2.06374	0.141675	0.656082
lmo1634	lmo1634	bifunctional acetaldehyde-CoA/alcohol dehydrogenase	99	301	413	188	130.762	145.082	373.726	332.474	0.869375	2.06508	0.142664	0.657166
lmo1286	parE	DNA topoisomerase IV subunit B	10865	15673	9373	4125	330.923	307.327	211.829	200.623	-0.830687	7.38322	0.142744	0.657166
lmo1116	lmo1116	regulatory protein	416	773	376	199	2.00884	15.9345	23.1267	4.44596	-0.831012	2.86104	0.143176	0.657233
lmo1443	lmo1443	hypothetical protein	363	341	172	175	65.1046	117.082	14.709	8.63526	-0.848916	2.23192	0.143667	0.657876
lmo1735	gltC	transcription activator of glutamate synthase operon GltC	2411	2430	1306	1149	36.2969	38.7482	27.6395	31.7914	-0.814278	5.005	0.143734	0.657876
lmo0197	lmo0197	regulatory protein SpoVG	13246	12760	7331	5915	41.5154	99.906	152.115	62.3686	-0.828325	7.43294	0.144294	0.659481
lmo1189	lmo1189	transcriptional regulator	3141	11890	17760	4521	0.121839	1.53803	1.39442	1.74773	0.823065	7.21833	0.145029	0.661232
lmo0519	lmo0519	multidrug resistance protein	11107	9544	5021	5425	10.1313	25.0483	26.3937	9.58919	-0.820919	7.12456	0.14535	0.661232
lmo0080	lmo0080	hypothetical protein	62	447	156	48	2.1441	16.9684	5.4081	1.74229	-0.963139	1.40704	0.145473	0.661232
lmo0473	lmo0473	hypothetical protein	309	971	1309	583	1.93062	5.04877	8.13997	4.58919	0.850466	3.71554	0.145517	0.661232
lmo1624	lmo1624	transporter	1191	1146	1810	1848	5.60752	6.53573	13.4217	21.4596	0.822911	4.78286	0.145811	0.661304
lmo1221	pheS	phenylalanyl-tRNA synthetase subunit alpha	1076	3947	1954	453	7.9409	15.1031	19.1129	16.9584	-0.81912	4.8218	0.146218	0.661304
lmo0734	lmo0734	LacI family transcriptional regulator	11491	16746	8624	5351	4.59943	14.9769	4.76548	1.65239	-0.824596	7.47295	0.146406	0.661304
lmo0163	lmo0163	hypothetical protein	13616	13726	9323	5066	225.273	249.278	154.626	87.9732	-0.824628	7.49787	0.146583	0.661304
lmo1018	lmo1018	copper homeostasis protein CutC	707	1106	1583	1191	51.2701	59.4609	125.13	114.077	0.84298	4.33642	0.14738	0.663001
lmo2033	ftsA	cell division protein FtsA	3401	6309	7910	6212	0.627966	2.1052	3.86214	0.605675	0.808101	6.70084	0.148072	0.664468
lmo2499	lmo2499	phosphate ABC transporter substrate-binding protein	4606	5795	4968	905	69.9174	96.5597	75.5981	14.419	-0.795541	6.07157	0.148128	0.664468
lmo1430	lmo1430	hypothetical protein	362	384	461	660	143.875	299.483	254.781	122.269	0.826354	3.12182	0.148914	0.665012
lmo2266	lmo2266	hypothetical protein	99	199	301	172	1.38429	7.78147	4.01016	0.953018	0.906104	1.7379	0.149177	0.665012
lmo0443	lmo0443	LytR family transcriptional regulator	1568	3541	5843	1864	0.714024	1.89329	2.11016	2.10234	0.785506	5.72417	0.149379	0.665012
lmo0009	lmo0009	spermidine acetyltransferase	1238	1542	886	513	32.9138	45.0011	23.6135	14.3153	-0.83955	4.15594	0.14948	0.665012
lmo1004	lmo1004	hypothetical protein	1320	1948	1626	2897	60.6836	90.3359	66.8801	50.7655	0.797578	5.16772	0.149558	0.665012
lmo0757	lmo0757	hypothetical protein	953	1006	627	376	53.2815	61.9894	12.8669	8.67457	-0.84177	3.683	0.149566	0.665012
lmo0569	hisZ	ATP phosphoribosyltransferase	2881	4121	2186	1371	32.2889	36.7183	20.2594	28.2341	-0.789047	5.47854	0.149795	0.665012
lmo0378	lmo0378	hypothetical protein	19	37	96	21	0.0438041	0.985711	0.702591	0.183908	1.19295	-0.415939	0.149939	0.665012
lmo2456	pgm	phosphoglyceromutase	2728	2984	7186	2315	24.5543	29.4824	64.8393	21.8706	0.789301	6.02559	0.151029	0.668902
lmo2383	lmo2383	monovalent cation/H+ antiporter subunit F	48	47	91	89	2.29971	2.47179	4.37061	4.47557	1.10009	0.369115	0.151784	0.671304
lmo2761	lmo2761	beta-glucosidase	346	504	239	179	3.28124	5.24655	2.2721	1.78173	-0.808476	2.43358	0.152143	0.671949
lmo0087	lmo0087	hypothetical protein	14	121	120	84	0.0837347	0.794409	0.719493	0.52733	1.0487	0.51999	0.152542	0.672768
lmo0365	lmo0365	hypothetical protein	26	452	131	49	0.544956	4.03183	1.21278	0.617748	-0.968765	1.25426	0.153372	0.674841
lmo2208	lmo2208	hypothetical protein	3312	4819	2346	1748	30.1772	78.3137	38.2059	26.2385	-0.775798	5.69563	0.154123	0.674841
lmo2367	pgi	glucose-6-phosphate isomerase	26867	30499	17240	11937	273.998	341.424	176.251	127.776	-0.819312	8.54588	0.154294	0.674841
lmo2391	lmo2391	hypothetical protein	8638	7913	5874	3130	189.19	190.242	128.969	71.954	-0.797378	6.80188	0.154305	0.674841
lmo0325	lmo0325	transcriptional regulator	66	157	156	180	0.225028	2.20065	1.38425	0.569004	0.950384	1.32367	0.154697	0.674841
lmo0249	rplA	50S ribosomal protein L1	32889	35670	22432	13153	42.0411	51.0301	28.2361	12.4081	-0.820726	8.81132	0.154722	0.674841
lmo0200	prfA	listeriolysin positive regulatory protein	237	459	599	419	7.82482	30.0544	49.8773	16.016	0.808251	2.89686	0.155193	0.674841
lmo2190	mecA	adaptor protein	52676	59699	30873	25243	2512.26	1967.37	1538.59	1575.88	-0.823903	9.51454	0.155234	0.674841
lmo0441	lmo0441	D-alanyl-D-alanine carboxypeptidase	784	2857	4565	825	23.2642	57.6699	86.9053	29.0278	0.78522	5.15589	0.155931	0.674841
lmo0071	lmo0071	hypothetical protein	47	45	97	79	2.51364	2.6418	5.2005	4.43464	1.08666	0.319353	0.15611	0.674841
lmo2570	lmo2570	hypothetical protein	510	460	961	634	11.4425	11.3289	21.6143	14.9302	0.824561	3.52915	0.156135	0.674841
lmo1841	lmo1841	hypothetical protein	1458	1556	2484	2128	25.5843	41.0212	23.4784	11.4338	0.786559	5.10677	0.15615	0.674841
lmo1343	lmo1343	competence protein ComGE	0	2	8	0	0.170349	0.701217	0.512306	0.804597	2.03777	-3.74195	0.15619	0.674841
lmo1324	lmo1324	hypothetical protein	933	5772	2955	310	32.74	96.5237	29.2014	6.43678	-0.783757	5.18176	0.156227	0.674841
lmo1580	lmo1580	hypothetical protein	5116	4545	7757	7308	64.0605	83.7519	110.437	74.8348	0.791443	6.82452	0.157634	0.677331
lmo1945	lmo1945	hypothetical protein	13385	11666	6835	6199	10.3687	11.9361	5.38365	5.30197	-0.800842	7.4078	0.157698	0.677331
lmo1554	hemB	delta-aminolevulinic acid dehydratase	188	331	142	94	2.67064	7.00313	3.9712	2.60067	-0.90108	1.65977	0.157918	0.677331
lmo0216	lmo0216	hypothetical protein	1547	1860	1158	609	246.872	497.675	305.167	361.208	-0.815293	4.46444	0.158008	0.677331
lmo2242	lmo2242	O6-methylguanine-DNA methyltransferase	5650	5923	11223	7127	98.7296	131.535	151.74	102.835	0.794338	7.05539	0.158094	0.677331
lmo0722	lmo0722	pyruvate oxidase	1682	2243	3317	2520	4.25873	4.73711	3.09281	3.13892	0.772355	5.43549	0.159151	0.680932
lmo0328	lmo0328	hypothetical protein	0	30	11	33	0.372013	2.17171	1.71208	0.656693	1.19356	-1.49512	0.159511	0.681549
lmo0070	lmo0070	hypothetical protein	29	78	117	67	0.553458	1.63404	2.23842	1.34211	1.06789	0.344959	0.161224	0.686907
lmo2294	lmo2294	protein gp9	70	53	45	11	3.44957	3.90132	2.20059	1.38976	-1.15017	-0.303428	0.161409	0.686907
lmo0482	lmo0482	ribosomal RNA large subunit methyltransferase N	4008	5014	8230	5541	21.1121	59.054	30.7258	13.4935	0.781372	6.65382	0.16142	0.686907
lmo2457	tpiA	triosephosphate isomerase	1211	1564	3364	1114	22.1028	31.3344	61.5499	21.341	0.781017	4.94737	0.162404	0.690162
lmo0881	lmo0881	hypothetical protein	378	764	1485	337	2.51473	4.30992	4.06721	4.05242	0.812676	3.60363	0.162845	0.690212
lmo1572	accA	acetyl-CoA carboxylase carboxyltransferase subunit alpha	2691	2769	1628	1255	60.7921	95.5396	66.3425	50.9835	-0.769695	5.19078	0.163848	0.690212
lmo0814	lmo0814	oxidoreductase	607	717	1013	996	0.544311	3.6148	2.1826	0.942664	0.812467	3.9183	0.16396	0.690212
lmo1344	lmo1344	competence protein ComGD	1	9	17	6	0.521447	1.27687	0.844411	1.23496	1.47927	-2.55069	0.163974	0.690212
lmo1017	lmo1017	PTS glucose transporter subunit IIA	1730	2300	1088	920	40.3991	62.5804	62.776	51.544	-0.791505	4.69564	0.16399	0.690212
lmo1205	lmo1205	cobalamin biosynthesis protein CbiN	2	8	6	14	2.06889	4.67339	2.74246	2.40482	1.41128	-2.57175	0.164056	0.690212
lmo0266	lmo0266	transcriptional regulator	414	867	448	191	91.0991	134.578	125.578	87.7163	-0.790497	2.96063	0.164172	0.690212
lmo1117	lmo1117	hypothetical protein	252	555	261	131	29.06	63.851	56.1351	55.686	-0.799685	2.28576	0.164485	0.690212
lmo2808	lmo2808	hypothetical protein	9	10	12	27	0.323397	0.394435	0.432258	1.01832	1.32757	-1.71224	0.164608	0.690212
lmo0055	purA	adenylosuccinate synthetase	21698	20300	36357	29978	231.551	237.796	388.94	335.78	0.801757	8.94118	0.164937	0.690674
lmo0258	rpoB	DNA-directed RNA polymerase subunit beta	244735	245347	159658	97726	25.3474	58.3937	46.1075	21.6446	-0.813284	11.6667	0.166104	0.694637
lmo0399	lmo0399	PTS fructose transporter subunit IIB	124	136	62	52	12.0446	15.7803	8.93728	5.65423	-1.01212	0.72737	0.166493	0.695341
lmo1173	lmo1173	two-component sensor histidine kinase	149	551	820	197	0.0404345	0.821118	0.20267	0.604774	0.783681	2.78163	0.166966	0.695656
lmo1416	lmo1416	hypothetical protein	543	348	871	622	5.87161	9.36946	4.62165	4.66781	0.801263	3.45301	0.167078	0.695656
lmo0923	lmo0923	ABC transporter ATP-binding protein	2214	5872	2532	1401	22.3789	81.5946	29.7592	9.25287	-0.753308	5.58463	0.167454	0.695656
lmo2828	lmo2828	hypothetical protein	198629	175642	79555	107004	7742.2	7515.04	3108.55	4377.72	-0.808433	11.3033	0.167687	0.695656
lmo2569	lmo2569	peptide ABC transporter substrate-binding protein	418	1608	784	192	3.47033	14.6542	6.52496	1.6731	-0.798791	3.5154	0.168134	0.695656
lmo1270	lmo1270	type I signal peptidase	3156	5312	2052	2083	13.942	71.3839	41.7209	11.147	-0.750737	5.73543	0.168258	0.695656
lmo1817	lmo1817	hypothetical protein	278	353	501	437	2.67775	11.8266	10.2952	3.78602	0.781183	2.81836	0.168356	0.695656
lmo2246	lmo2246	hypothetical protein	889	1071	599	403	17.2751	22.0092	12.4881	13.1245	-0.803589	3.67217	0.168589	0.695656
lmo1873	lmo1873	dihydrofolate reductase	859	1378	807	340	85.115	144.286	106.215	56.3014	-0.802892	3.80748	0.168913	0.695656
lmo1193	cbiC	cobalt-precorrin-8X methylmutase	8	31	41	29	0.0462254	0.811862	1.22799	0.31537	1.1924	-1.00508	0.169255	0.695656
lmo2715	cydD	ABC transporter ATP-binding protein	273	413	605	414	2.1649	3.59507	4.80949	3.4459	0.781439	2.90531	0.169304	0.695656
lmo1083	lmo1083	dTDP-D-glucose 4,6-dehydratase	496	1434	697	241	7.7735	28.6483	18.6415	8.96947	-0.795843	3.49139	0.16944	0.695656
lmo0011	lmo0011	mevalonate diphosphate decarboxylase	2606	6093	3363	1134	36.9942	94.9448	47.8579	16.8965	-0.746964	5.71446	0.16996	0.695699
lmo2273	lmo2273	hypothetical protein	118	531	750	172	3.93114	23.302	28.7285	5.03389	0.774493	2.64007	0.17005	0.695699
lmo2853	lmo2853	hypothetical protein	792	2572	1356	305	17.5978	62.7315	30.2038	7.11311	-0.797406	4.27123	0.170114	0.695699
lmot48	lmot48	tRNA-Gly	1615	1174	2224	2136	0.133964	0.882308	2.95446	0.843656	0.761262	5.05037	0.170637	0.695802
lmo1731	lmo1731	sugar ABC transporter permease	68	179	173	185	37.7529	24.7286	3.18989	1.36946	0.902018	1.42114	0.170758	0.695802
lmo0830	fbp	fructose-1,6-bisphosphatase	2262	3561	4113	4035	0.242075	1.11604	0.630945	0.254083	0.750747	5.95854	0.170858	0.695802
lmo2611	adk	adenylate kinase	496	510	1033	583	10.5617	11.9207	22.0505	13.03	0.795196	3.53838	0.171315	0.695802
lmo1135	lmo1135	hypothetical protein	406	1257	1935	527	176.999	398.852	134.388	72.0808	0.796088	4.05984	0.171602	0.695802
lmo0716	fliI	flagellum-specific ATP synthase	9	255	73	22	0.363676	3.14667	1.77996	0.314354	-1.03709	0.382018	0.171949	0.695802
lmo1919	lmo1919	hypothetical protein	15918	10120	6785	7325	16.1789	19.9667	18.9296	19.5044	-0.775724	7.52945	0.172035	0.695802
lmo0310	lmo0310	hypothetical protein	14	65	86	46	0.550555	3.46237	2.42611	0.84272	1.09073	-0.134435	0.172259	0.695802
lmo0250	rplJ	50S ribosomal protein L10	1932	2371	1628	708	21.0005	46.3391	42.1401	32.9698	-0.769019	4.81379	0.172495	0.695802
lmo0386	lmo0386	IolD protein	289	2100	806	264	76.0963	82.7915	65.1878	69.9019	-0.795945	3.67489	0.172596	0.695802
lmo0369	lmo0369	hypothetical protein	1802	5832	7769	2892	81.5336	136.38	28.7494	40.0406	0.752892	6.22115	0.172718	0.695802
lmo1220	lmo1220	hypothetical protein	225044	159242	109582	96677	8.51725	36.9824	12.7413	2.14025	-0.797744	11.386	0.173522	0.695802
lmo1917	pflA	pyruvate formate-lyase	175	710	900	328	56.4575	53.7059	45.5831	50.2892	0.773865	3.09832	0.173814	0.695802
lmo1810	lmo1810	fatty acid biosynthesis transcriptional regulator	468	534	682	797	32.4438	34.7634	17.9152	19.1315	0.788669	3.50863	0.174102	0.695802
lmo1598	tyrS	tyrosyl-tRNA synthetase	230	582	277	121	280.273	308.588	186.965	126.931	-0.778875	2.27791	0.174689	0.695802
lmo0515	lmo0515	hypothetical protein	1575	1809	3741	1581	0.253645	1.55918	0.474636	0.23073	0.749029	5.23594	0.174856	0.695802
lmo0072	lmo0072	hypothetical protein	30	23	48	57	2.02916	1.70767	3.25465	4.04665	1.14909	-0.378294	0.174994	0.695802
lmo0143	lmo0143	hypothetical protein	6	6	18	10	0.467739	0.513434	1.40667	0.818235	1.3482	-2.25212	0.175056	0.695802
lmo2061	lmo2061	hypothetical protein	473	1391	801	149	19.7215	34.9781	24.8317	28.538	-0.783116	3.44308	0.175074	0.695802
lmo0572	lmo0572	hypothetical protein	623	794	534	228	21.4145	34.2122	17.035	16.4657	-0.776316	3.20449	0.175123	0.695802
lmo2179	lmo2179	peptidoglycan binding protein	32	145	128	126	0	0.698571	0.405978	0.546519	0.954413	0.90393	0.175127	0.695802
lmo2389	lmo2389	NADH dehydrogenase	6699	9862	5666	3029	76.2663	123.245	64.6647	36.1949	-0.756676	6.72624	0.175521	0.695802
lmo2034	divIB	cell division protein FtsQ	37	113	227	34	0.644426	2.87114	4.24341	1.47215	0.974935	0.741599	0.175678	0.695802
lmo2142	lmo2142	hypothetical protein	1378	1388	1839	2207	98.8521	118.372	37.0924	55.2638	0.754991	4.97415	0.175884	0.695802
lmo0870	lmo0870	hypothetical protein	367	466	579	629	1.53708	3.76386	3.05803	3.05292	0.774214	3.21327	0.176631	0.697473
lmo2529	atpD	ATP synthase F0F1 subunit beta	1582	1773	3541	1688	15.3508	18.8849	34.4445	17.1919	0.745952	5.22634	0.176749	0.697473
lmo0024	lmo0024	PTS mannose transporter subunit IID	27	137	31	26	0.449944	2.50609	0.517874	0.454772	-1.09462	-0.181086	0.177871	0.701019
lmo2800	lmo2800	dehydrogenase	60	111	186	98	0.826245	1.67788	2.56766	1.41648	0.945976	0.988164	0.178343	0.701795
lmo2855	rnpA	ribonuclease P	185	753	818	437	7.09079	31.681	31.43	17.5805	0.767776	3.17747	0.178623	0.701795
lmo0199	prs	ribose-phosphate pyrophosphokinase	2780	3384	6113	3256	4.5801	9.7369	11.6044	8.49898	0.739519	6.08342	0.178866	0.701795
lmo2090	argG	argininosuccinate synthase	6576	1987	3874	1697	23.7922	10.3848	8.6666	2.2078	-0.738267	6.048	0.178959	0.701795
lmo1197	cbiF	precorrin-3 methylase	10	44	61	33	0.266083	1.08486	1.14316	0.498717	1.13831	-0.616394	0.179284	0.702197
lmo1338	lmo1338	hypothetical protein	22	129	47	10	4.35935	10.2224	9.51284	4.66843	-1.09915	-0.310804	0.179672	0.702404
lmo1015	gbuB	glycine/betaine ABC transporter permease	1417	1828	957	703	48.5184	70.8059	30.5884	27.0816	-0.778037	4.39427	0.179783	0.702404
lmo0693	lmo0693	flagellar motor switch protein FliY	0	72	11	9	0.35583	28.0503	2.49694	1.24494	-1.28694	-1.44975	0.180286	0.702695
lmo2703	lmo2703	hypothetical protein	3487	4881	2974	1543	151.304	232.481	129.362	70.2732	-0.730141	5.76153	0.180304	0.702695
lmot13	lmot13	tRNA-Ser	118	159	187	229	1443.75	2588.46	2101.32	1089.05	0.851119	1.67096	0.18065	0.703175
lmo2655	rpsG	30S ribosomal protein S7	13900	14673	26424	17769	407.211	471.851	776.016	546.378	0.767319	8.34071	0.180903	0.703288
lmo1188	lmo1188	hypothetical protein	906	3411	3982	1786	1.17076	2.2337	8.57879	7.16823	0.734388	5.36446	0.181182	0.703294
lmot34	lmot34	tRNA-Gly	4112	3133	5968	5236	25.2058	24.8189	13.6268	17.1355	0.741671	6.40638	0.181351	0.703294
lmo0403	lmo0403	hypothetical protein	1280	1638	1888	2216	36.1794	39.0829	21.5855	23.3333	0.741564	4.99677	0.18284	0.70334
lmo2709	lmo2709	hypothetical protein	1297	1779	2602	1874	114.72	172.726	230.715	173.979	0.73935	5.05796	0.182854	0.70334
lmo1842	lmo1842	hypothetical protein	128	266	312	247	16.5283	23.8432	17.6398	19.9644	0.792672	2.05866	0.183006	0.70334
lmo2489	uvrB	excinuclease ABC subunit B	36595	70059	27755	23597	255.411	536.74	194.19	172.863	-0.770122	9.35765	0.183226	0.70334
lmo1803	lmo1803	cell division protein FtsY	271	583	299	135	11.1186	26.7146	15.436	21.4723	-0.751535	2.38855	0.183411	0.70334
lmo1037	lmo1037	hypothetical protein	53	98	97	134	31.7381	33.3767	16.2315	12.9537	0.94942	0.81255	0.183413	0.70334
lmo0214	mfd	transcription-repair coupling factor	1279	2427	1145	703	19.3263	21.0524	13.1102	11.2127	-0.764439	4.51669	0.183869	0.70334
lmo2434	lmo2434	glutamate decarboxylase	981	830	1758	1140	9.64111	8.95401	17.3199	11.7595	0.770516	4.40621	0.18396	0.70334
lmo0401	lmo0401	alpha-mannosidase	2294	2738	1698	1026	42.3545	59.4955	62.6266	76.9635	-0.737278	5.05657	0.18397	0.70334
lmo1530	tgt	queuine tRNA-ribosyltransferase	6794	7527	10053	10786	87.6493	121.486	52.4336	45	0.750948	7.32469	0.184177	0.70334
lmo1048	lmo1048	molybdenum cofactor biosynthesis protein B	485	503	660	794	17.2292	33.2946	25.1224	21.9198	0.769906	3.49475	0.184312	0.70334
lmo2512	comFC	competence protein ComFC	77	272	118	34	1.61715	6.27061	2.48433	0.749488	-0.938022	0.967764	0.184392	0.70334
lmo1209	lmo1209	hypothetical protein	770	1611	923	304	7.08312	11.8478	7.16204	6.34023	-0.773615	3.85812	0.184545	0.70334
lmo0578	lmo0578	hypothetical protein	397	573	528	806	74.83	95.6268	61.7504	63.3538	0.765261	3.4021	0.185334	0.70334
lmo0204	actA	actin-assembly inducing protein precursor	536	2777	3789	773	2.44246	9.27928	7.85418	2.44709	0.739477	4.94239	0.185381	0.70334
lmo0848	lmo0848	amino acid ABC transporter ATP-binding protein	292	521	292	131	222.556	427.187	657.55	327.98	-0.752682	2.35175	0.185385	0.70334
lmo1638	lmo1638	hypothetical protein	8485	9036	4687	4514	272.546	232.373	285.276	534.686	-0.741394	6.87604	0.185705	0.70334
lmo1970	lmo1970	phosphotriesterase	159	217	125	58	5.44755	9.87075	2.97573	0.935844	-0.893758	1.25004	0.185996	0.70334
lmo1485	lmo1485	hypothetical protein	160	325	462	236	46.0662	70.5512	57.4183	39.1235	0.753133	2.33554	0.186055	0.70334
lmo0496	lmo0496	hypothetical protein	93777	98934	50239	49007	0.735909	2.38975	2.02873	1.70575	-0.769651	10.3263	0.186117	0.70334
lmo2689	lmo2689	magnesium-translocating P-type ATPase	563	857	1603	601	3.02156	5.04877	8.62431	3.38551	0.770832	3.94403	0.186277	0.70334
lmo1161	lmo1161	ethanolamine utilization protein EutJ	46	128	217	67	0	1.54905	2.77693	0.658307	0.929654	0.934769	0.18675	0.704284
lmot07	lmot07	tRNA-Leu	4783	3839	6450	6561	0	1.63744	0.373845	0	0.735513	6.64403	0.187118	0.704827
lmo0356	lmo0356	oxidoreductase	8370	10410	6409	3727	3.35313	6.48196	2.40949	1.97256	-0.738816	6.94703	0.187835	0.706584
lmo0989	lmo0989	MarR family transcriptional regulator	3345	5514	2640	1933	42.8861	48.9494	27.2323	27.4757	-0.718124	5.81671	0.188271	0.706584
lmot52	lmot52	tRNA-Tyr	196	133	266	262	12.6363	77.1664	33.1974	5.03085	0.79398	2.00558	0.188411	0.706584
lmo1874	thyA	thymidylate synthase	2587	4287	2981	851	37.3273	35.4787	18.1607	12.5123	-0.71982	5.44925	0.188709	0.706584
lmo2405	lmo2405	hypothetical protein	735	767	445	352	27.7097	31.741	16.8179	13.9288	-0.75599	3.33422	0.189001	0.706584
lmo1719	lmo1719	PTS lichenan transporter subunit IIA	1180	1644	1330	268	58.5256	148.953	101.684	45.3782	-0.763283	4.18451	0.18902	0.706584
lmo0423	lmo0423	RNA polymerase factor sigma C	206	635	364	71	0.801735	3.93711	3.38404	1.07772	-0.748453	2.30636	0.189155	0.706584
lmo1538	glpK	glycerol kinase	2372	2143	3658	3068	443.3	440.231	350.56	311.504	0.713282	5.67521	0.189762	0.707755
lmo0213	pth	peptidyl-tRNA hydrolase	5233	6034	2858	3018	4.98531	10.3842	4.47399	2.87609	-0.72381	6.23052	0.189963	0.707755
lmo2241	lmo2241	GntR family transcriptional regulator	828	2560	2776	1700	161.409	185.738	321.407	213.703	0.726736	5.04122	0.190323	0.707755
lmo1553	hemL	glutamate-1-semialdehyde aminotransferase	452	489	259	236	1.88939	11.1869	6.25608	1.48233	-0.742788	2.66025	0.190368	0.707755
lmo0655	lmo0655	phosphoprotein phosphatase	279	440	434	543	84.8744	88.8437	75.0325	80.2629	0.73981	2.93884	0.192212	0.711006
lmo2012	lmo2012	hypothetical protein	15	268	79	28	0.46523	2.75071	1.46272	0.799048	-0.968233	0.517758	0.192299	0.711006
lmo1044	lmo1044	molybdopterin converting factor subunit 2	24	93	143	47	0.914172	1.53658	1.40327	2.03898	0.975861	0.359274	0.192426	0.711006
lmo1101	lmo1101	lipoprotein signal peptidase	476	1632	828	223	0.420863	0.791963	0.421899	0.283976	-0.757657	3.60488	0.192478	0.711006
lmo0267	lmo0267	hypothetical protein	1133	2134	1270	448	8.11664	10.0654	4.46415	4.03706	-0.756692	4.33929	0.192597	0.711006
lmo1600	aroA	bifunctional 3-deoxy-7-phosphoheptulonate synthase/chorismate mutase	22059	22126	14679	9518	52.5606	210.952	161.862	38.7477	-0.745194	8.22035	0.193084	0.711969
lmo0675	lmo0675	hypothetical protein	2	12	11	14	0.960321	8.26666	5.4721	3.76658	1.24599	-2.30164	0.193417	0.71218
lmo2830	lmo2830	thioredoxin	6614	5057	3223	3244	284.305	238.613	138.883	146.362	-0.720212	6.36015	0.193662	0.71218
lmo1782	lmo1782	3'-exo-deoxyribonuclease	10392	8921	5258	5226	152.674	361.929	400.585	103.325	-0.730255	7.06154	0.194023	0.71218
lmo0645	lmo0645	amino acid transporter	3394	6859	3936	1533	5093.26	4070.9	2712.77	4067.82	-0.712135	5.99114	0.194046	0.71218
lmo1940	lmo1940	asparaginase	302	950	1187	541	106.668	330.379	205.563	77.3218	0.754546	3.62278	0.194546	0.712976
lmo2769	lmo2769	ABC transporter ATP-binding protein	1433	1402	1599	2392	22.2668	23.9134	24.9074	39.0121	0.721956	4.99457	0.194716	0.712976
lmo2623	rpsQ	30S ribosomal protein S17	820	2044	1358	187	42.8583	117.269	71.1523	10.2586	-0.751733	4.10058	0.195965	0.714636
lmo1519	aspS	aspartyl-tRNA synthetase	838	1296	841	309	55.9347	97.6606	78.1889	45.3883	-0.753958	3.76459	0.196167	0.714636
lmo1977	lmo1977	hypothetical protein	694	1001	1051	1300	441.751	408.724	158.096	143.738	0.751355	4.19701	0.196455	0.714636
lmo1884	lmo1884	xanthine permease	680	1017	412	430	19.6608	28.069	15.6957	20.511	-0.747129	3.44411	0.196636	0.714636
lmo1226	lmo1226	transporter	2790	6482	3593	1316	5.09063	8.47996	7.25186	10.4988	-0.704449	5.82358	0.196731	0.714636
lmo0676	fliP	flagellar biosynthesis protein FliP	19	170	174	90	0.09054	3.37909	0.599035	0.494162	0.904561	0.895957	0.197038	0.714636
lmo2221	lmo2221	hypothetical protein	2851	17379	7743	2069	173.55	321.013	246.642	343.708	-0.720963	6.79881	0.197229	0.714636
lmo0746	lmo0746	hypothetical protein	2	14	2	2	343.759	681.11	209.021	209.598	-1.54824	-3.15275	0.197385	0.714636
lmo1516	lmo1516	ammonium transporter NrgA	19675	12013	9471	8587	537.409	381.122	225.636	188.01	-0.7332	7.83544	0.198471	0.714636
lmo0610	lmo0610	internalin	461	651	1097	572	35.9482	161.394	82.2959	31.2205	0.747932	3.5921	0.19859	0.714636
lmo0890	rsbS	negative regulation of sigma-B activity	1700	4539	2600	709	56.2366	145.932	79.0847	15.088	-0.708833	5.22637	0.198725	0.714636
lmo1909	lmo1909	hypothetical protein	1120	1630	1003	469	22.3615	36.4496	22.8413	16.9685	-0.747249	4.1439	0.198886	0.714636
lmo0588	lmo0588	DNA photolyase	4161	7263	3903	2146	4.43544	7.76601	2.34843	2.00808	-0.708033	6.17623	0.198964	0.714636
lmo1086	ispD	2-C-methyl-D-erythritol 4-phosphate cytidylyltransferase	1904	7916	9645	3409	0.891362	5.90979	3.07384	1.35971	0.71383	6.52195	0.19901	0.714636
lmo1114	lmo1114	hypothetical protein	5	12	21	13	7.41614	15.1267	6.71955	3.7236	1.25373	-1.98021	0.199086	0.714636
lmo0081	lmo0081	hypothetical protein	23	365	114	40	0.526303	9.16816	2.61505	0.960713	-0.905026	0.986165	0.199148	0.714636
lmo2448	smpB	SsrA-binding protein	393	1291	640	205	11.6618	42.0513	19.0379	6.38487	-0.737272	3.29641	0.199254	0.714636
lmo1471	prmA	ribosomal protein L11 methyltransferase	666	1512	726	366	200.045	1052.67	435.093	46.2945	-0.748625	3.72443	0.199763	0.715648
lmo0812	lmo0812	hypothetical protein	933	1248	1405	1630	9.00598	11.6773	15.0667	15.5106	0.733271	4.56346	0.200857	0.716807
lmo0528	lmo0528	hypothetical protein	40	170	158	134	0.571567	2.55391	1.82003	0.726961	0.882771	1.10793	0.200877	0.716807
lmo0915	lmo0915	PTS sugar transporter subunit IIC	18	96	105	65	0.114035	0.886663	1.09553	0.678256	0.965532	0.276162	0.200975	0.716807
lmo1926	lmo1926	chorismate mutase	307	283	183	135	41.42	47.1494	23.0538	14.0211	-0.764671	2.01242	0.20157	0.716807
lmo1228	rnhC	ribonuclease HIII	342	519	486	672	95.165	105.271	89.846	103.62	0.730418	3.19934	0.201756	0.716807
lmo2075	lmo2075	DNA-binding/iron metalloprotein/AP endonuclease	3974	3502	2518	1765	54.9208	54.0417	39.6464	29.6007	-0.694088	5.70157	0.201815	0.716807
lmo2376	lmo2376	peptidyl-prolyl cis-trans isomerase	16218	14135	9418	7431	382.531	365.971	222.688	183.968	-0.726083	7.71244	0.202236	0.716807
lmo0945	lmo0945	competence protein ComEC	1326	4659	5124	2627	14.5913	22.8065	22.2702	5.93341	0.69562	5.82174	0.202256	0.716807
lmo1843	lmo1843	hypothetical protein	1691	2470	1548	720	54.5376	52.8351	53.2068	57.0512	-0.721281	4.74952	0.202411	0.716807
lmo2485	lmo2485	hypothetical protein	536	763	1432	558	36.7954	57.4956	98.5462	40.2059	0.743586	3.8116	0.202744	0.716807
lmo1528	lmo1528	hypothetical protein	4215	5078	5907	6976	82.233	100.005	121.979	137.027	0.709845	6.65903	0.202907	0.716807
lmo2265	lmo2265	hypothetical protein	54	92	170	74	1.60899	3.55019	4.90402	2.93408	0.917373	0.760888	0.202926	0.716807
lmo2037	mraY	phospho-N-acetylmuramoyl-pentapeptide- transferase	459	523	754	678	6.60934	12.1807	19.3333	18.5548	0.736508	3.44719	0.203046	0.716807
lmo0270	lmo0270	hypothetical protein	1141	1391	780	562	51.9006	72.4898	74.2314	51.9455	-0.740343	4.06183	0.203505	0.716843
lmo0681	lmo0681	flagellar biosynthesis regulator FlhF	10	224	61	25	0.0349767	1.45896	0.403222	0.256982	-0.984426	0.239555	0.203512	0.716843
lmo1548	mreB	rod shape-determining protein MreB	6922	10249	11832	11847	0.271696	0.660387	0.564185	0.549978	0.720594	7.51122	0.20404	0.717509
lmo0886	dal	alanine racemase	1483	2549	1779	467	77.4766	158.557	180.296	169.09	-0.721963	4.6726	0.204156	0.717509
lmo1913	lmo1913	hypothetical protein	19	119	157	52	30.683	41.453	35.3895	25.2813	0.934559	0.50746	0.205411	0.719691
lmo0559	lmo0559	hypothetical protein	1760	3815	4281	3099	3.14	6.94205	2.70438	1.62467	0.690352	5.798	0.205442	0.719691
lmo2736	lmo2736	hypothetical protein	313	614	323	162	3.80852	8.2009	3.93988	2.06896	-0.71393	2.53687	0.205463	0.719691
lmo2252	lmo2252	aspartate aminotransferase	330	413	639	443	192.738	153.531	195.342	195.586	0.718313	3.01675	0.206336	0.721149
lmo2498	lmo2498	phosphate ABC transporter permease	1514	791	1105	355	22.6089	12.9661	16.5418	5.56426	-0.734629	4.08103	0.206337	0.721149
lmo1448	lmo1448	manganese-dependent inorganic pyrophosphatase	1994	4685	2717	880	107.559	272.865	252.1	119.449	-0.691374	5.35367	0.20807	0.725595
lmo2478	trxB	thioredoxin reductase	131071	111722	67358	64819	1883.91	1762.68	970.535	977.872	-0.731786	10.7141	0.209549	0.729943
lmo1198	cbiG	cobalamin biosynthesis protein CbiG	6	73	77	40	0.0366488	0.824699	1.32261	0.577002	0.998068	-0.275217	0.209961	0.730042
lmo1675	menD	2-succinyl-5-enolpyruvyl-6-hydroxy-3- cyclohexene-1-carboxylate synthase	32942	32747	19910	15981	119.615	116.315	123.916	163.104	-0.721798	8.8029	0.210041	0.730042
lmo1138	lmo1138	ATP-dependent Clp protease proteolytic subunit	114801	142830	69507	64539	9.19886	7.4989	24.0369	23.3215	-0.729506	10.7282	0.210997	0.732088
lmo0678	fliR	flagellar biosynthesis protein FliR	5	170	33	26	1.05681	4.2827	0.9528	0.739485	-1.02195	-0.183448	0.211206	0.732088
lmo0614	lmo0614	hypothetical protein	481	677	701	882	1.44914	2.98258	3.69492	3.04204	0.727755	3.63843	0.211482	0.732088
lmo0002	dnaN	DNA polymerase III subunit beta	2928	6586	3804	1346	35.2543	87.0449	45.9144	17.0103	-0.682222	5.87505	0.211755	0.732088
lmo2068	groEL	molecular chaperone GroEL	69404	145672	88376	26866	811.533	1947.23	1425.84	854.94	-0.726323	10.3687	0.21196	0.732088
lmo0844	lmo0844	hypothetical protein	456	876	897	889	5.89028	19.6448	8.15362	4.84074	0.727932	3.78104	0.212024	0.732088
lmo1336	lmo1336	5-formyltetrahydrofolate cyclo-ligase	1843	5701	7517	2645	1.42518	9.17311	3.05219	0.679941	0.687167	6.17047	0.212271	0.732137
lmo0355	lmo0355	fumarate reductase subunit A	148	784	975	259	1.88299	3.49009	1.57818	2.39759	0.708351	3.09664	0.212794	0.732745
lmot65	lmot65	tRNA-Ala	5582	5149	2922	3006	0	0.363511	0.110658	0.115862	-0.686971	6.21695	0.213094	0.732745
lmo0191	lmo0191	phospho-beta-glucosidase	40279	33214	24571	17217	356.279	329.39	190.493	192.644	-0.717597	9.00159	0.213566	0.732745
lmot51	lmot51	tRNA-Trp	90	78	139	137	0.424563	0.46604	1.91524	1.44828	0.872068	1.05126	0.213649	0.732745
lmo2409	lmo2409	hypothetical protein	62	111	58	20	2.06641	4.06096	1.93785	0.69965	-0.98108	0.077558	0.213871	0.732745
lmo2372	lmo2372	ABC transporter ATP-binding protein	3565	3270	2019	1829	72.2333	72.7289	41.0093	38.8971	-0.677549	5.57116	0.214133	0.732745
lmo0808	lmo0808	spermidine/putrescine ABC transporter permease	97	201	85	50	1.16913	3.159	0.953061	0.849547	-0.890791	0.846133	0.214298	0.732745
lmo0285	lmo0285	lipoprotein	709	2183	1175	320	2243.42	2080.32	1134.5	868.864	-0.721748	4.09023	0.214568	0.732835
lmo1922	lmo1922	hypothetical protein	27000	42181	23281	13557	5.23199	6.95529	4.12711	3.22964	-0.71388	8.79305	0.214985	0.73308
lmo0785	lmo0785	transcriptional regulator	3118	5402	5528	5690	11.9144	14.1893	11.5319	17.1332	0.687717	6.44983	0.215166	0.73308
lmo1064	lmo1064	transporter	7355	8301	5103	3594	127.358	132.188	77.7037	80.0855	-0.690874	6.72161	0.215688	0.73308
lmo2364	lmo2364	hypothetical protein	2	25	22	20	0.114986	1.57774	1.26796	1.2069	1.09563	-1.6299	0.215725	0.73308
lmo0876	lmo0876	PTS sugar transporter subunit IIC	18	216	48	37	0.694254	2.01633	1.14544	0.880503	-0.960085	0.277732	0.215971	0.73308
lmot60	lmot60	tRNA-Ala	5495	5076	2874	2982	0.698648	1.72553	0.525276	0.366652	-0.681528	6.1971	0.216458	0.73308
lmo1761	lmo1761	sodium-dependent transporter	369	823	684	843	220.726	210.722	136.879	194.859	0.71767	3.58762	0.216492	0.73308
lmo2633	rpsJ	30S ribosomal protein S10	13608	26761	40552	17034	607.661	1311.75	1815.29	798.379	0.710695	8.68398	0.216502	0.73308
lmo1357	lmo1357	acetyl-CoA carboxylase biotin carboxylase subunit	11976	17603	10229	5826	51.7703	87.238	43.7843	14.2956	-0.700904	7.58412	0.217215	0.73439
lmo0621	lmo0621	hypothetical protein	163	309	299	322	28.5785	26.4918	22.8465	22.2937	0.70767	2.28087	0.21745	0.73439
lmo1436	lmo1436	aspartate kinase	7454	14889	9595	2773	63.5129	200.804	182.585	47.8947	-0.693698	7.12366	0.217588	0.73439
lmo2589	lmo2589	TetR family transcriptional regulator	1506	1902	685	1034	23.4012	32.4417	10.6702	16.8639	-0.708935	4.49485	0.21839	0.735706
lmo1463	lmo1463	cytidine deaminase	183	397	515	277	6.64362	20.3197	19.2684	7.80757	0.695716	2.54456	0.218445	0.735706
lmo0053	rplI	50S ribosomal protein L9	1356	1414	1128	473	41.8579	47.9124	34.9056	15.3252	-0.714107	4.23103	0.218912	0.73649
lmo2555	lmo2555	N-acetylglucosaminyl-phosphatidylinositol biosynthesis protein	8866	15894	22152	12464	95.277	187.488	238.639	140.586	0.700655	7.99005	0.219669	0.737432
lmo0354	lmo0354	fatty-acid--CoA ligase	375	540	513	704	113.561	155.037	87.1691	53.0749	0.703428	3.28011	0.219834	0.737432
lmo0860	lmo0860	sugar ABC transporter permease	6	63	47	50	0.513048	2.21316	0.622587	1.077	0.998581	-0.453299	0.2199	0.737432
lmot08	lmot08	tRNA-Arg	59	47	87	94	0.284501	0.312295	0	0	0.92613	0.445743	0.220129	0.737432
lmo1110	lmo1110	hypothetical protein	1	6	1	0	0.334862	1.40544	0.829343	0.465185	-2.26421	-3.93333	0.22066	0.738425
lmo1901	panC	pantoate--beta-alanine ligase	5986	13215	8665	2040	188.378	393.713	283.512	130.675	-0.68493	6.89	0.221167	0.738892
lmot40	lmot40	tRNA-Leu	16	30	37	40	38.6352	63.4251	49.7961	47.6121	1.04404	-0.784356	0.221269	0.738892
lmo1989	leuC	isopropylmalate isomerase large subunit	38	201	48	44	0.260792	2.39426	0.665469	0.398151	-0.929732	0.387595	0.221859	0.739429
lmo0810	lmo0810	spermidine/putrescine ABC transporter substrate-binding protein	91	224	74	63	23.7087	34.8114	35.7906	43.4749	-0.873538	0.901416	0.222074	0.739429
lmo1134	lmo1134	regulatory protein	150	462	707	149	5.21269	8.99428	7.11251	4.43423	0.689259	2.55843	0.222825	0.740259
lmo1908	lmo1908	hypothetical protein	2441	3528	2280	1088	17.8248	28.4757	16.002	7.83438	-0.670401	5.291	0.223053	0.740259
lmo0023	lmo0023	PTS fructose transporter subunit IIC	19	126	34	20	0.326079	2.37367	0.584946	0.360267	-1.00806	-0.349967	0.223088	0.740259
lmo0291	lmo0291	hypothetical protein	1757	3415	3321	3287	21.5023	56.8617	36.108	27.6983	0.660773	5.6918	0.223964	0.741794
lmo0341	lmo0341	hypothetical protein	2681	2232	4509	2827	2.89827	4.70296	89.2254	38.4884	0.662722	5.78108	0.224022	0.741794
lmo1838	pyrB	aspartate carbamoyltransferase	38997	31240	28472	13525	1752.98	1456.54	1681.25	2038.84	-0.700611	8.94799	0.22428	0.741866
lmo1610	lmo1610	hypothetical protein	459	386	309	187	466.046	423.32	292.738	217.752	-0.684627	2.5743	0.225557	0.745309
lmo0410			1753	2124	1535	690	28.5923	31.056	21.6911	42.3699	-0.687305	4.69675	0.225893	0.745637
lmo2410	lmo2410	hypothetical protein	778	1578	775	446	19.4476	43.2986	19.4203	11.7016	-0.704727	3.87446	0.226611	0.746434
lmo2637	lmo2637	hypothetical protein	1067	3777	5599	1002	16.3586	63.564	86.052	16.1241	0.660638	5.4942	0.226733	0.746434
lmo2723	lmo2723	hypothetical protein	1895	1788	891	1103	56.5969	58.6181	26.6765	34.5768	-0.687599	4.67069	0.226846	0.746434
lmo1852	lmo1852	mercury-binding protein	365	433	274	173	28.3475	72.3828	25.4532	15.1231	-0.681874	2.42894	0.227618	0.748192
lmo1790	lmo1790	hypothetical protein	934	771	506	453	37.2816	88.9486	56.1162	21.9596	-0.699646	3.58162	0.228483	0.749542
lmo2469	lmo2469	amino acid transporter	2427	5444	7747	3011	24.0578	59.2359	76.9817	31.3273	0.664087	6.27292	0.229267	0.749542
lmo2196	lmo2196	hypothetical protein	16905	69616	36654	8189	3.07962	9.96582	4.00935	3.35832	-0.692702	8.95616	0.229543	0.749542
lmo1732	lmo1732	sugar ABC transporter permease	192	213	306	274	230.536	150.042	78.8436	33.5755	0.705582	2.16027	0.229628	0.749542
lmo2343	lmo2343	nitrilotriacetate monooxygenase	135	411	150	105	1.40799	4.70531	1.56828	1.14942	-0.759813	1.68802	0.22966	0.749542
lmo0561	hisE	phosphoribosyl-ATP pyrophosphatase	71	143	61	35	3.66859	6.15068	1.88455	1.05364	-0.912403	0.377536	0.2301	0.749542
lmo0906	lmo0906	glutathione reductase	9888	11732	7427	4740	17.0021	18.5432	8.02928	11.2474	-0.675511	7.18335	0.230386	0.749542
lmo2386	lmo2386	hypothetical protein	11807	9628	5646	6377	343.705	307.655	164.761	194.845	-0.675704	7.24218	0.23084	0.749542
lmo0904	lmo0904	hypothetical protein	655	1111	1591	890	101.065	131.627	76.0979	50.8506	0.696438	4.19097	0.230899	0.749542
lmo2274	lmo2274	protein gp29	100	540	729	122	2.51436	11.1073	18.5967	3.34713	0.676515	2.53644	0.231025	0.749542
lmo0367	lmo0367	hypothetical protein	50	337	111	54	34.5341	122.685	149.254	58.1724	-0.831334	1.07147	0.231205	0.749542
lmo1030	lmo1030	LacI family transcriptional regulator	1471	2035	954	896	0.568657	1.45037	1.12335	0.860188	-0.687111	4.52631	0.231631	0.749542
lmo2632	rplC	50S ribosomal protein L3	14574	36657	58525	14204	319.2	881.298	1284.97	326.529	0.689521	8.9699	0.231744	0.749542
lmo0246	nusG	transcription antitermination protein NusG	4924	7864	3593	3181	1101.66	1353.14	882.082	662.943	-0.66155	6.37375	0.232292	0.749542
lmo0503	lmo0503	PTS fructose transporter subunit IIA	32	56	88	57	4.2603	6.49127	7.58543	10.8565	0.949527	0.0642142	0.2323	0.749542
lmo1383	lmo1383	isopentenyl pyrophosphate isomerase	16621	22274	13436	8117	43.6127	50.9778	46.0777	54.1971	-0.681363	8.0045	0.232574	0.749542
lmo2140	lmo2140	ABC transporter permease	1634	2009	1319	737	17.7864	18.7891	8.5795	5.77477	-0.681408	4.6065	0.232768	0.749542
lmo1612	lmo1612	hypothetical protein	10538	8720	6603	4691	4.32411	8.26646	8.8481	5.08256	-0.670426	7.08702	0.23296	0.749542
lmot58	lmot58	tRNA-Ser	527	374	662	673	0.808268	1.39422	1.67839	0.969557	0.688192	3.38085	0.233313	0.749542
lmo1976	lmo1976	oxidoreductase	949	1516	881	459	10.3974	16.4619	15.7847	20.4425	-0.693527	3.98873	0.233446	0.749542
lmo0006	gyrB	DNA gyrase subunit B	43197	59393	43440	15545	307.081	463.464	309.569	115.989	-0.687519	9.39627	0.234333	0.749542
lmo1687	lmo1687	hypothetical protein	22626	21295	11784	12466	62.5698	96.0093	66.9189	39.7418	-0.680268	8.24843	0.234521	0.749542
lmo1022	lmo1022	two-component response regulator	447	1125	1396	714	10.3225	12.2519	13.0212	23.9964	0.691473	3.94824	0.23487	0.749542
lmo1824	priA	primosome assembly protein PriA	3775	10348	6499	1367	76.9728	89.2443	47.1246	23.57	-0.658161	6.41912	0.234976	0.749542
lmo1386	lmo1386	DNA translocase	7234	8083	12194	9505	240.044	382.747	334.898	276.817	0.671327	7.37062	0.235082	0.749542
lmo1777	lmo1777	hypothetical protein	323	1205	702	119	24.7457	25.4107	14.2895	21.8239	-0.676445	3.16024	0.235091	0.749542
lmo0919	lmo0919	antibiotic ABC transporter ATP-binding protein	1069	5756	2668	806	1.16628	3.37185	2.58531	2.2069	-0.653563	5.27291	0.235097	0.749542
lmo2352	lmo2352	LysR family transcriptional regulator	28749	27161	14703	16048	440.763	457.098	225.973	258.244	-0.680975	8.5956	0.235725	0.749542
lmo2516	lmo2516	hypothetical protein	534	1140	1580	729	11.5854	27.149	34.3632	16.6005	0.688696	4.06632	0.23643	0.750524
lmo2716	cydC	ABC transporter	239	464	466	442	1.91176	4.07413	3.73671	3.71094	0.669455	2.8244	0.237576	0.753399
lmo1323	lmo1323	hypothetical protein	1178	6284	3552	460	95.0608	442.699	172.791	22.4545	-0.646325	5.40542	0.238099	0.754294
lmo0811	lmo0811	carbonic anhydrase	36499	41440	20018	21845	9.68883	8.74425	3.5967	1.90781	-0.679933	9.03995	0.238466	0.754294
lmo0797	lmo0797	hypothetical protein	2288	3409	5040	2811	371.594	701.122	404.149	265.498	0.643305	5.87121	0.238839	0.754367
lmo2346	lmo2346	amino acid ABC transporter ATP-binding protein	44	169	52	36	0.778365	3.2817	0.922151	0.668435	-0.904256	0.274866	0.239882	0.75619
lmo1642	lmo1642	sigma factor regulator	839	1959	1228	314	10.682	44.5731	23.101	6.42028	-0.682913	4.1046	0.239896	0.75619
lmo1549	radC	DNA repair protein RadC	42	59	74	84	0.385069	1.4207	1.05082	0.493985	0.906981	0.266353	0.240277	0.756515
lmo0234	lmo0234	hypothetical protein	7724	10025	5165	4542	42.7339	51.67	19.727	14.0855	-0.656602	6.88866	0.24077	0.756515
lmo1729	lmo1729	beta-glucosidase	307	457	281	146	1.04953	3.03265	2.67671	2.99699	-0.666032	2.32936	0.241069	0.756515
lmo1762	lmo1762	hypothetical protein	1571	1424	681	942	0.229425	1.16325	0.74473	0.653616	-0.679797	4.38328	0.241109	0.756515
lmo0192	lmo0192	PurR family transcriptional regulator	21147	17811	11279	10894	24.8084	54.3971	55.1046	12.6243	-0.669357	8.10049	0.241315	0.756515
lmo1387	lmo1387	pyrroline-5-carboxylate reductase	5709	5475	3225	3128	38.424	48.9946	51.104	28.881	-0.647176	6.28459	0.241441	0.756515
lmo2177	lmo2177	hypothetical protein	399	424	557	583	1.00087	4.93608	4.55358	1.19418	0.669179	3.16472	0.242014	0.756907
lmo2089	lmo2089	lipase	24006	25298	16623	11468	74.6811	24.7701	44.1038	20.2282	-0.670383	8.39742	0.242047	0.756907
lmo1091	lmo1091	glysosyltransferase	85	204	84	49	55.0594	65.7992	36.6345	17.4495	-0.843388	0.794305	0.242485	0.757525
lmo0506	lmo0506	sorbitol dehydrogenase	174	270	285	303	1.07392	2.33386	1.85953	1.55986	0.678298	2.21224	0.243506	0.759579
lmo1147	lmo1147	cobalamin biosynthesis protein CopB	4	89	83	44	0.215598	1.31478	1.08065	0.930316	0.915956	-0.131935	0.243823	0.759579
lmo1850	lmo1850	MarR family transcriptional regulator	396	1320	805	134	24.3303	31.6828	18.3094	12.1039	-0.668915	3.34695	0.243866	0.759579
lmo0017	lmo0017	capsule biosynthesis protein CapA	127	213	84	77	1.56603	2.88307	1.03835	0.996579	-0.810333	1.09865	0.244349	0.760273
lmot32	lmot32	tRNA-Arg	66	57	103	98	1.37983	3.2817	5.30237	6.27586	0.860075	0.601093	0.245577	0.762633
lmo1865	lmo1865	hypothetical protein	6116	6924	2880	4131	21.0999	21.572	6.05161	3.77978	-0.644044	6.47543	0.245815	0.762633
lmo2115	lmo2115	ABC transporter permease	245	647	884	316	2.24118	5.08548	2.56526	1.96614	0.660085	3.10614	0.246781	0.764604
lmo0076	lmo0076	O6-methylguanine-DNA methyltransferase	1629	1688	1039	835	21.3461	24.2801	13.6484	11.4844	-0.665129	4.51066	0.247151	0.764604
lmo1119	lmo1119	methylase	1807	3617	3482	3299	0.224362	0.944078	0.374858	0.156995	0.629103	5.73561	0.24736	0.764604
lmo1812	lmo1812	L-serine dehydratase	2095	2045	1154	1177	33.4769	101.395	81.4427	20.9603	-0.649838	4.84737	0.247422	0.764604
lmo0589	lmo0589	hypothetical protein	252	344	130	173	1.87914	3.79149	1.86583	1.05193	-0.699642	1.97786	0.248181	0.766198
lmo1654	lmo1654	cell surface protein	28	49	63	59	0.542988	1.6128	2.8497	1.50862	0.939148	-0.129924	0.248515	0.766476
lmo2658	lmo2658	acyltransferase	574	713	801	932	16.5005	22.4986	23.0826	28.1207	0.671877	3.78003	0.249384	0.766522
lmo0298	lmo0298	PTS beta-glucoside transporter subunit IIC	53	238	67	55	0.862393	4.2871	1.48061	0.998811	-0.839894	0.713169	0.249612	0.766522
lmor15	lmor15	16S ribosomal RNA	429456	297230	528792	544872	47057.8	35306.5	66833.9	65804.4	0.679896	13.0331	0.249614	0.766522
lmo0290	lmo0290	hypothetical protein	280	954	508	150	53.1918	131.903	98.5836	24.7739	-0.652186	2.8767	0.249818	0.766522
lmo1462	era	GTP-binding protein Era	369	903	1081	595	5.92351	13.9606	10.8283	6.21734	0.669041	3.63471	0.249955	0.766522
lmo2180	lmo2180	hypothetical protein	0	22	14	18	0.111727	0.715412	0.392007	0.449532	1.07363	-1.94276	0.250724	0.766522
lmo0428	lmo0428	PTS fructose transporter subunit IIC	55	318	294	169	55.0671	62.0894	22.659	28.0562	0.710105	1.77832	0.250883	0.766522
lmor12	lmor12	16S ribosomal RNA	422217	287982	515255	533919	341191	297774	623283	630109	0.67789	13.0013	0.250919	0.766522
lmo2738	lmo2738	hemolysin	37799	31658	21318	18798	390.683	359.177	220.881	203.93	-0.661399	8.93874	0.251016	0.766522
lmo0476	lmo0476	oxetanocin A resistance protein OxrB	608	756	762	1044	0.547551	1.00174	24.8468	4.09962	0.66859	3.86148	0.251308	0.766522
lmo2295	lmo2295	protein gp8	99	102	63	38	2.50628	4.54993	3.5616	1.60438	-0.866985	0.423416	0.251556	0.766522
lmo2670	lmo2670	hypothetical protein	829	714	1136	1078	31.5118	29.7919	43.2877	43.0094	0.667151	4.10794	0.251634	0.766522
lmo1616	lmo1616	hypothetical protein	1261	2865	3530	1835	5.47551	11.3683	14.6478	11.6256	0.629837	5.31856	0.251694	0.766522
lmo2000	lmo2000	PTS mannose transporter subunit IID	96	79	63	29	2.52716	2.34869	1.73959	1.76835	-0.873301	0.265192	0.252825	0.769224
lmo1823	fmt	methionyl-tRNA formyltransferase	540	1943	1142	205	42.3952	87.5961	60.6083	37.3293	-0.664366	3.86818	0.253598	0.770003
lmo1931	ubiE	ubiquinone/menaquinone biosynthesis methyltransferase	1325	1585	894	721	60.7448	73.7001	41.1906	49.8033	-0.662703	4.2954	0.25371	0.770003
lmor18	lmor18	16S ribosomal RNA	431923	297162	528773	544735	43.1817	27.1871	103.593	92.3145	0.673853	13.0352	0.253815	0.770003
lmo2217	lmo2217	hypothetical protein	9660	11893	7252	5014	3.52623	8.44266	5.94275	5.44444	-0.641581	7.18485	0.25447	0.77089
lmo2051	lmo2051	hypothetical protein	364	1572	796	214	11.5986	31.9546	28.7528	20.1199	-0.658563	3.48624	0.254597	0.77089
lmo2366	lmo2366	DeoR family transcriptional regulator	1237	2363	3259	1555	22.4881	47.1551	59.3931	29.6715	0.627596	5.15253	0.255992	0.774119
lmo1557	hemA	glutamyl-tRNA reductase	2046	4101	4415	3375	11.208	25.8109	22.9962	8.52547	0.620303	5.91043	0.256353	0.774119
lmo0082	lmo0082	hypothetical protein	255	700	289	201	10.7601	32.4233	12.2248	8.90224	-0.641524	2.5484	0.256401	0.774119
lmo0762	lmo0762	ATP/GTP-binding protein	532	1013	569	280	41.3531	56.0872	23.9899	12.5956	-0.651505	3.29963	0.256836	0.774691
lmo0036	lmo0036	putrescine carbamoyltransferase	22	47	34	66	0.29587	0.693836	0.458379	0.931639	0.929263	-0.323625	0.257254	0.77499
lmo1256	lmo1256	hypothetical protein	441	741	1239	442	66.6693	72.7548	33.642	49.581	0.658102	3.5913	0.257431	0.77499
lmo2144	lmo2144	GntR family transcriptional regulator	3151	3340	1827	1867	101.31	78.5612	81.8103	102.932	-0.618433	5.4922	0.257767	0.77499
lmo1653	lmo1653	cellsurface protein	6	45	49	26	0.415906	0.751944	1.39794	1.15554	0.945183	-0.864716	0.258013	0.77499
lmo0195	lmo0195	ABC transporter permease	2228	2255	1808	909	917.966	989.411	477.37	606.307	-0.629554	4.96305	0.258334	0.77499
lmo2802	gidB	16S rRNA methyltransferase GidB	3155	7801	4595	1546	60.7163	164.793	88.6461	31.2278	-0.620626	6.08556	0.258412	0.77499
lmo0472	lmo0472	hypothetical protein	131	501	541	247	0.674054	4.70057	6.04168	3.12128	0.6367	2.53964	0.258844	0.775196
lmo1715	lmo1715	hypothetical protein	6	19	22	19	0.749345	3.36112	2.09815	1.2747	1.05038	-1.65256	0.258973	0.775196
lmo2692	lmo2692	hypothetical protein	43500	35709	20096	24722	1818.87	1638.97	842.343	1084.98	-0.650806	9.1361	0.259284	0.775391
lmo2169	lmo2169	hypothetical protein	1382	1388	710	821	0.652822	1.62863	0.951897	1.27697	-0.654719	4.26106	0.259697	0.775478
lmo1667	lmo1667	L-lactate dehydrogenase	240	458	483	410	13.5654	27.2889	24.046	16.866	0.63792	2.79814	0.260052	0.775478
lmo0603	lmo0603	hypothetical protein	2606	2366	1323	1527	2.83992	5.6248	5.08524	5.22718	-0.621528	5.13609	0.260933	0.776688
lmo1583	tpx	thiol peroxidase	27125	23355	15532	13839	12.9274	18.0292	17.9383	17.9249	-0.644241	8.47989	0.261155	0.776688
lmo1937	engA	GTP-binding protein EngA	9687	11404	18556	11168	143.847	159.367	161.34	115.42	0.639649	7.80256	0.261198	0.776688
lmo1439	sod	superoxide dismutase	32040	30958	13972	20511	43.5138	51.0076	31.0008	48.9562	-0.645713	8.77717	0.261554	0.777012
lmo1185	lmo1185	PduT protein	15	101	36	11	0.90124	2.62672	2.21192	0.326188	-0.953464	-0.636176	0.26197	0.777515
lmo2701	lmo2701	hypothetical protein	482	1086	670	210	27.0357	66.8654	37.6732	12.3633	-0.641999	3.29374	0.26248	0.778295
lmo0051	lmo0051	response regulator	564	725	1169	653	10.6752	15.0632	22.1809	12.9729	0.651947	3.76353	0.263822	0.781537
lmo0513	lmo0513	hypothetical protein	3709	3265	1976	2108	50.3063	63.4251	119.784	53.0029	-0.606767	5.63553	0.264538	0.78193
lmo1215	lmo1215	N-acetylmuramoyl-L-alanine amidase	818	3166	3453	1459	91.5798	111.564	93.2141	64.341	0.615319	5.17155	0.264804	0.78193
lmo0457	lmo0457	hypothetical protein	36	198	63	36	1.61384	3.06075	2.53457	2.49378	-0.846825	0.381645	0.265138	0.78193
lmo1142	lmo1142	PduS protein	143	191	256	209	1.06141	1.55347	3.78318	3.34217	0.68775	1.83853	0.265457	0.78193
lmot06	lmot06	tRNA-Gly	3953	2857	5184	4524	0.103747	2.04987	2.60005	1.30671	0.614053	6.24806	0.265826	0.78193
lmo2353	lmo2353	Na+/H+ antiporter	713	1089	1148	1194	5.03747	8.44563	8.13079	8.85428	0.645977	4.2091	0.266078	0.78193
lmor01	lmor01	16S ribosomal RNA	463090	310950	552098	576115	93.8532	62.4955	46.606	31.1836	0.656673	13.1152	0.266223	0.78193
lmo2437	lmo2437	hypothetical protein	12261	9471	16770	14411	411.632	349.028	564.397	507.813	0.633127	7.92149	0.266662	0.78193
lmo2030	lmo2030	hypothetical protein	259	343	517	311	10.5387	23.4658	27.5843	11.5232	0.628538	2.64868	0.266851	0.78193
lmo1670	lmo1670	hypothetical protein	23547	17688	10892	13028	48.1472	44.8803	10.9775	6.07043	-0.634703	8.21685	0.266925	0.78193
lmo2054	lmo2054	hypothetical protein	14251	12956	9309	6850	1017.3	1053.54	731.696	612.17	-0.62995	7.58366	0.26697	0.78193
lmo2686	lmo2686	hypothetical protein	128	255	268	230	3.30746	7.23278	6.94203	6.23789	0.669824	1.94968	0.267172	0.78193
lmo0965	lmo0965	hypothetical protein	250	1152	1647	221	34.1348	78.9011	66.7629	38.7073	0.645286	3.66202	0.267364	0.78193
lmo0031	lmo0031	LacI family transcription regulator	3145	3989	2525	1648	41.0943	57.2146	33.0743	22.6019	-0.603705	5.59948	0.26743	0.78193
lmo1786	inlC	internalin C	76	269	290	155	3.86987	5.74515	4.35637	4.56123	0.692074	1.71978	0.268323	0.78211
lmo0605	lmo0605	hypothetical protein	276	498	493	484	18.8085	37.1097	32.461	33.9284	0.627408	2.95054	0.269174	0.78211
lmo1428	opuCA	glycine/betaine ABC transporter ATP-binding protein	1028	1195	1695	1349	13.0078	15.1463	16.6059	24.8922	0.632991	4.55639	0.269281	0.78211
lmo1953	pnp	purine nucleoside phosphorylase	1381	1311	2174	1604	28.1089	31.9031	42.3255	23.5268	0.619586	4.86287	0.269628	0.78211
lmo1588	argD	acetylornithine aminotransferase	143	246	121	78	5.69453	4.55528	4.21786	0.76225	-0.738757	1.31113	0.269705	0.78211
lmo2501	phoP	two-component response phosphate regulator	740	1325	547	534	14.3611	28.2262	10.6417	10.8773	-0.644096	3.73137	0.269742	0.78211
lmo0314	lmo0314	hypothetical protein	210	865	349	196	0.272559	9.23737	1.332	0.268199	-0.623169	2.6626	0.269796	0.78211
lmo0700	lmo0700	flagellar motor switch protein FliY	12	168	50	22	0.0709424	1.41469	0.16594	0.372307	-0.878918	-0.0663064	0.270168	0.78211
lmo2844	lmo2844	hypothetical protein	135	345	274	305	3.44957	9.6768	7.01859	8.18007	0.639342	2.2107	0.270197	0.78211
lmot49	lmot49	tRNA-Gln	13	11	8	31	0.865575	2.23562	2.85833	2.08423	0.99401	-1.57885	0.27045	0.78211
lmo1459	glyQ	glycyl-tRNA synthetase subunit alpha	346	757	375	222	40.1465	75.7555	51.0915	77.7011	-0.624572	2.8008	0.270472	0.78211
lmo1345	lmo1345	competence protein ComGC	4	15	12	18	0.404642	1.2733	0.649021	0.736171	1.06424	-2.00926	0.270822	0.782403
lmor09	lmor09	16S ribosomal RNA	414138	278496	492282	512279	0.450294	0.35306	1.83785	1.45165	0.649409	12.9502	0.271074	0.782413
lmo0908	lmo0908	hypothetical protein	1401	1392	660	883	20.9849	22.7057	25.9605	16.4112	-0.63881	4.28122	0.271354	0.782504
lmo1755	gatA	aspartyl/glutamyl-tRNA amidotransferase subunit A	739	1081	683	357	8.03664	41.5437	30.9862	3.41305	-0.637889	3.59048	0.271802	0.782888
lmo0546	lmo0546	NAD(P)-dependent oxidoreductase	48	106	122	96	0.186463	0.52307	0.269999	0.543647	0.797196	0.714521	0.271985	0.782888
lmo2539	glyA	serine hydroxymethyltransferase	43271	40685	23010	24806	480.729	496.157	256.264	289.259	-0.633182	9.20155	0.272495	0.78299
lmo2722	lmo2722	MerR family transcripitonal regulator	869	852	536	457	16.3139	17.5573	10.0872	9.00492	-0.637187	3.58708	0.272517	0.78299
lmo1758	ligA	NAD-dependent DNA ligase LigA	2718	7640	4510	1342	42.4328	87.3704	65.1422	60.6866	-0.600167	5.99056	0.273037	0.783769
lmo2092	betL	glycine betaine transporter BetL	428	683	739	697	1.74221	1.45343	0.768459	1.09718	0.63338	3.49687	0.273645	0.784305
lmo2691	lmo2691	autolysin	374	1766	2309	459	2.91064	15.0865	18.0139	3.74934	0.63489	4.26067	0.273722	0.784305
lmo1350	lmo1350	glycine dehydrogenase subunit 2	6891	8662	14734	7087	37.2503	58.6433	27.8672	14.0053	0.617286	7.33688	0.274281	0.784636
lmo1299	glnA	glutamine synthetase	65627	61228	45205	30357	908.625	1412.38	1015.13	445.497	-0.633083	9.79851	0.274336	0.784636
lmo0626	lmo0626	hypothetical protein	427	554	644	647	0.749907	2.14024	2.00468	1.46926	0.627996	3.3542	0.275307	0.785986
lmo1630	trpC	indole-3-glycerol phosphate synthase	41	90	35	23	3.25603	8.62289	1.68909	0.66917	-0.899403	-0.314565	0.275997	0.786879
lmo0666	lmo0666	hypothetical protein	678	762	426	391	40.3569	45.8514	17.6536	14.2761	-0.625597	3.30917	0.276133	0.786879
lmo0373	lmo0373	PTS beta-glucoside transporter subunit IIC	839	1045	469	555	221.622	285.216	236.851	225.411	-0.634583	3.67262	0.27637	0.786879
lmo2490	lmo2490	CsbA protein	502	611	336	295	28.8614	38.5599	19.3652	17.8017	-0.617122	2.92693	0.277073	0.787004
lmor04	lmor04	16S ribosomal RNA	475471	323585	563059	587650	68.2652	33.747	28.1499	13.2123	0.641644	13.1496	0.27732	0.787004
lmo2339	lmo2339	hypothetical protein	1058	1664	1832	1656	32.8797	56.7645	57.0736	54.0168	0.612654	4.77751	0.277522	0.787004
lmo2109	lmo2109	hydrolase	37	146	165	83	51.0695	47.2906	42.5808	40.4972	0.768814	0.852667	0.277679	0.787004
lmo1813	lmo1813	phosphoglycerate dehydrogenase	2073	3002	2013	986	35.6267	152.953	138.927	45.1102	-0.600072	5.08427	0.278237	0.787004
lmo1268	clpX	ATP-dependent protease ATP-binding subunit ClpX	45396	54676	34695	23209	76.399	141.153	49.7961	52.9256	-0.626348	9.40992	0.278279	0.787004
lmo0490	aroE	shikimate 5-dehydrogenase	84	269	331	135	19.1719	56.8528	30.434	19.8202	0.677995	1.759	0.278494	0.787004
lmo0959	lmo0959	undacaprenyl-phosphate N-acetylglucosaminyltransferase	8407	7279	9315	11794	2.84512	5.90051	4.68967	2.59674	0.612802	7.41785	0.27855	0.787004
lmo2625	rplP	50S ribosomal protein L16	1536	3425	2518	453	48.7222	119.255	80.0681	15.082	-0.602375	4.96913	0.278907	0.787004
lmo2151	lmo2151	hypothetical protein	105	172	55	75	101.694	221.219	36.9283	12.9769	-0.778942	0.823834	0.278913	0.787004
lmo2605	rplQ	50S ribosomal protein L17	1968	2533	1935	800	66.5565	94.0332	65.6015	28.3976	-0.603291	4.93284	0.279554	0.787059
lmo0607	lmo0607	ABC transporter ATP-binding protein	2335	4197	4020	4013	542.641	579.447	350.417	373.945	0.592143	6.0015	0.27966	0.787059
lmo0805	lmo0805	hypothetical protein	118	310	294	237	4.09538	11.1073	4.57286	2.03684	0.642288	2.04387	0.279983	0.787059
lmo2465	lmo2465	hypothetical protein	566	707	924	788	19.5735	26.8382	32.0326	28.6025	0.630218	3.73784	0.28	0.787059
lmo0672	lmo0672	hypothetical protein	187	158	233	253	8.52468	32.5127	27.1088	4.95338	0.656747	1.95061	0.280182	0.787059
lmo1406	pflB	pyruvate formate-lyase	8444	10880	8258	3457	22.2436	36.4823	28.6804	21.7105	-0.60537	7.03278	0.28052	0.787307
lmo1700	lmo1700	hypothetical protein	3	3	9	5	11.8418	33.3068	34.4774	10.1595	1.34968	-3.04084	0.281155	0.787416
lmo1478	lmo1478	MerR family transcriptional regulator	1234	1221	761	662	465.084	496.205	398.532	446.353	-0.626344	4.10104	0.281241	0.787416
lmo0849	lmo0849	amidase	244	968	496	156	203.211	262.077	203.566	230.369	-0.610269	2.84467	0.281408	0.787416
lmo2222	lmo2222	hypothetical protein	15546	26196	22039	29333	116.662	670.202	396.212	79.9006	0.618469	8.70496	0.281678	0.787416
lmo1218	lmo1218	rRNA methylase	3675	4257	3178	1671	9584.02	7444.22	4678.29	4321.45	-0.585696	5.77711	0.281809	0.787416
lmo1042	lmo1042	molybdopterin biosynthesis protein MoeA	328	654	870	424	0.782882	3.33004	4.67615	1.60919	0.616984	3.26781	0.282091	0.787505
lmo0103	lmo0103	NADH oxidase	244	321	158	149	5.31877	7.68082	3.4526	3.40905	-0.654088	1.92558	0.283251	0.790043
lmo0030	lmo0030	hypothetical protein	1996	2234	1414	1073	34.0017	41.7739	24.1467	19.1852	-0.600501	4.87153	0.283998	0.790667
lmo0624	lmo0624	hypothetical protein	4322	4053	3549	1750	3.50707	4.99467	5.30237	5.57758	-0.584685	5.89636	0.284228	0.790667
lmo0434	inlB	internalin B	184	375	469	253	15.3314	49.2099	36.8291	12.367	0.604624	2.44759	0.28492	0.791892
lmo2473	lmo2473	hypothetical protein	7130	8210	5368	3725	101.529	128.329	76.627	55.6742	-0.595307	6.72561	0.285525	0.792235
lmo2159	lmo2159	oxidoreductase	73	215	104	38	0.541109	1.68813	0.799387	0.373652	-0.763715	0.784773	0.285547	0.792235
lmo1724	lmo1724	ABC transporter ATP-binding protein	142	666	688	284	101.664	143.844	84.4133	68.6753	0.601853	2.84248	0.286628	0.793951
lmo0662	thiD	phosphomethylpyrimidine kinase	5451	13017	8524	2249	35.9147	32.8707	21.5087	39.0059	-0.594632	6.855	0.2873	0.793951
lmo2315	lmo2315	hypothetical protein	13	110	37	14	0.458246	2.25425	1.19097	0.552233	-0.879889	-0.552245	0.287705	0.793951
lmo0278	lmo0278	sugar ABC transporter ATP-binding protein	312	350	504	390	6.82415	8.64327	5.91379	3.14842	0.603236	2.80148	0.28776	0.793951
lmo1832	pyrF	orotidine 5'-phosphate decarboxylase	21	145	40	27	3.04825	8.79079	2.69413	1.85531	-0.871839	-0.124868	0.287873	0.793951
lmo0653	lmo0653	hypothetical protein	13872	10844	7734	7200	5.43746	9.41295	8.4791	11.1075	-0.601699	7.4843	0.287897	0.793951
lmot56	lmot56	tRNA-Val	167	148	214	228	0	0	0	0	0.657387	1.81206	0.28793	0.793951
lmo1149	lmo1149	alpha-ribazole-5'-phosphatase	9	50	45	37	0.287464	1.73551	5.47527	3.11781	0.892882	-0.67846	0.288375	0.794481
lmo2449	lmo2449	exoribonuclease RNase-R	4441	10990	7115	1880	25.7255	69.8815	41.3168	11.4306	-0.589167	6.59175	0.289085	0.795742
lmo0334	lmo0334	hypothetical protein	155	389	490	206	0.785269	3.16061	3.82355	0.549481	0.597261	2.36771	0.290273	0.797971
lmo1916	lmo1916	peptidase	658	890	676	260	1.05908	4.71661	5.4601	2.08348	-0.608171	3.38426	0.290402	0.797971
lmo1363	lmo1363	geranyltranstransferase	1221	2541	1758	462	45.1197	57.2993	37.3773	35.732	-0.602791	4.583	0.291257	0.799189
lmo1859	lmo1859	methionine sulfoxide reductase B	3752	4323	3253	1722	5.49688	22.0422	14.7319	3.36753	-0.574651	5.80833	0.291353	0.799189
lmo0941	lmo0941	hypothetical protein	136	250	161	51	1835.35	6736.05	4761.06	997.035	-0.705937	1.30006	0.291649	0.799306
lmo1474	grpE	heat shock protein GrpE	9712	36742	22630	3709	32.3628	103.722	91.5939	30.3663	-0.600908	8.10721	0.292443	0.800785
lmo0747	lmo0747	hypothetical protein	0	5	3	7	113.053	241.682	71.7005	66.8865	1.412	-3.33306	0.293294	0.801504
lmo0547	lmo0547	DeoR family transcriptional regulator	298	940	466	205	0.259315	0.951325	0.369407	0.372455	-0.596794	2.9152	0.293469	0.801504
lmo2547	hom	homoserine dehydrogenase	5713	8961	5990	2745	61.2507	105.459	64.3786	30.8898	-0.582554	6.6067	0.294681	0.804117
lmo1280	codY	transcriptional repressor CodY	571	1954	2590	653	22.2895	40.0018	29.2605	15.4576	0.599685	4.52384	0.295753	0.805987
lmo2188	lmo2188	oligoendopeptidase	10187	12497	7143	6010	3.59794	8.02102	4.64794	1.88172	-0.589121	7.28003	0.296034	0.805987
lmo0488	lmo0488	LysR family transcriptional regulator	3109	2575	1543	1855	1.32312	4.65109	5.22657	2.23193	-0.572713	5.36553	0.29639	0.805987
lmo2793	lmo2793	hypothetical protein	1027	1273	738	585	47.2361	64.2708	34.0274	28.2414	-0.606397	3.97176	0.297279	0.806853
lmo1320	polC	DNA polymerase III PolC	341	769	1010	430	131.213	662.877	418.07	86.0164	0.600401	3.41166	0.297533	0.806853
lmot16	lmot16	tRNA-Gly	93	91	120	145	4.0015	3.18072	2.90477	1.30345	0.729631	1.07	0.297607	0.806853
lmo2564	lmo2564	4-oxalocrotonate isomerase	1695	1403	977	889	125.742	114.249	72.6565	69.2213	-0.598489	4.48055	0.298318	0.806853
lmo0144	lmo0144	hypothetical protein	36	85	49	10	1.11878	2.89963	1.52653	0.326188	-0.86275	-0.422372	0.29894	0.806853
lmo1860	lmo1860	methionine sulfoxide reductase A	5291	5996	4278	2610	3.49346	24.0683	19.3405	2.72703	-0.573362	6.29498	0.299036	0.806853
lmo2139	lmo2139	ABC transporter ATP-binding protein	902	1577	795	580	18.2414	24.6189	14.7611	8.63575	-0.603682	4.01466	0.299311	0.806853
lmo1269	lmo1269	type I signal peptidase	5611	8181	3606	4068	13.7983	44.881	23.6906	22.4309	-0.576121	6.53403	0.299386	0.806853
lmo1309	lmo1309	hypothetical protein	74	146	173	126	0.491979	1.67036	1.319	0.576428	0.709764	1.18538	0.29968	0.806853
lmo2831	lmo2831	phosphoglucomutase	294	326	215	150	6.1187	7.4475	4.48557	3.27664	-0.609933	2.1078	0.299755	0.806853
lmo2342	lmo2342	16S pseudouridylate synthase	1660	2255	3280	1895	32.6284	48.6537	64.6294	39.0952	0.569879	5.30397	0.299773	0.806853
lmo1906	mgsA	methylglyoxal synthase	1060	1535	1120	440	47.8759	80.2448	55.1195	22.1996	-0.60156	4.11731	0.300161	0.806853
lmo0109	lmo0109	AraC family transcriptional regulator	543	698	1196	534	8.98378	12.6764	19.8362	9.27313	0.604056	3.67992	0.300183	0.806853
lmo0079	lmo0079	hypothetical protein	148	1114	482	167	1.38076	11.4084	4.50788	1.63531	-0.587671	2.83479	0.300296	0.806853
lmo0517	lmo0517	phosphoglycerate mutase	15	84	28	13	108.233	102.088	49.0479	55.4865	-0.901123	-0.815153	0.301302	0.808176
lmo0408	lmo0408	hypothetical protein	1743	2610	1305	1157	21.8504	29.0612	19.1802	9.02719	-0.579309	4.86497	0.301561	0.808183
lmo2638	lmo2638	NADH dehydrogenase	6244	6154	10130	6844	45.6579	49.396	74.2558	52.5278	0.578906	7.03369	0.302055	0.808479
lmo0924			295	1005	541	179	10.669	23.0307	7.83196	4.98189	-0.585753	2.97757	0.302467	0.808479
lmo2805	lmo2805	hypothetical protein	133	472	237	84	4.66965	18.191	8.34159	3.09555	-0.633511	1.85806	0.302613	0.808479
lmo2357	lmo2357	hypothetical protein	504	738	471	261	13.0967	21.0508	12.2693	7.11864	-0.585376	3.0615	0.302698	0.808479
lmot17	lmot17	tRNA-Arg	148	111	174	197	0	0.103742	0.378966	0	0.665508	1.56628	0.303334	0.809492
lmo1975	lmo1975	DNA polymerase IV	259272	252080	142106	153948	16.5336	28.9922	15.3866	8.39341	-0.602496	11.8138	0.30393	0.810395
lmo0223	cysK	cysteine synthase	114998	110793	92407	48058	59.7419	78.6457	57.4818	53.5471	-0.597574	10.6382	0.304452	0.8111
lmo0422	lstR	lineage-specific thermal regulator protein	115	326	216	31	7.36552	14.6344	25.2463	14.8035	-0.667886	1.42925	0.304881	0.811555
lmo0196	lmo0196	regulatory protein SpoVG	20557	20185	10664	12936	591.496	625.459	328.169	277.235	-0.585122	8.1693	0.305578	0.812724
lmo2531	atpA	ATP synthase F0F1 subunit alpha	4736	4724	4043	1991	43.1345	47.2284	36.9134	19.0331	-0.561516	6.06962	0.305987	0.813126
lmo1899	dinG	bifunctional ATP-dependent DNA helicase/DNA polymerase III subunit epsilon	1520	2544	1539	833	70.6084	157.892	76.1855	26.778	-0.577422	4.74532	0.3069	0.814863
lmo2074	lmo2074	hypothetical protein	417	1042	637	204	53.6016	51.8498	34.0466	24.9874	-0.582839	3.19527	0.307682	0.815301
lmo1073	lmo1073	metal ABC transporter substrate-binding protein	79	274	129	48	4.36533	13.4684	11.2508	5.49246	-0.712592	1.06617	0.30784	0.815301
lmo1046	moaC	molybdenum cofactor biosynthesis protein MoaC	32	49	49	68	13.6854	15.5799	18.6693	23.516	0.831029	-0.105885	0.307842	0.815301
lmo0480	lmo0480	transcriptional regulator	363	374	484	482	50.0938	68.7894	103.115	72.6893	0.577173	2.95627	0.309656	0.818382
lmo0337	lmo0337	hypothetical protein	124	294	361	175	1.66915	2.89083	5.65189	2.68632	0.607574	2.00667	0.31028	0.818382
lmot57	lmot57	tRNA-Glu	43	97	26	35	0.351798	1.02978	0.352664	0.123083	-0.833098	-0.205238	0.310281	0.818382
lmo0846	lmo0846	excinuclease ABC subunit C	470	1428	649	368	5.52689	10.8247	5.54049	2.60252	-0.587939	3.53852	0.310304	0.818382
lmo0994	lmo0994	hypothetical protein	1796	1658	1060	1012	118.579	343.127	264.801	71.2069	-0.57766	4.62531	0.310728	0.818814
lmo0837	lmo0837	hypothetical protein	201	541	396	450	0.158211	4.21764	1.08755	0.794713	0.57074	2.78488	0.311395	0.819887
lmo1969	lmo1969	2-keto-3-deoxygluconate-6-phosphate aldolase	223	233	398	231	2.3899	3.58033	1.88348	0.915032	0.58375	2.26788	0.311778	0.819898
lmo2397	lmo2397	NifU protein	12047	10941	5895	7615	701.384	699.222	344.056	465.342	-0.570959	7.36424	0.311921	0.819898
lmo0280	lmo0280	anaerobic ribonucleotide reductase activator protein	273	315	236	120	16.6818	15.4376	9.27471	10.1194	-0.60157	2.02755	0.313086	0.820753
lmo1644	lmo1644	helicase SNF2	2492	9473	5376	1427	2.51436	5.85657	4.84436	3.72046	-0.554504	6.16876	0.313387	0.820753
lmo2435	lmo2435	hypothetical protein	28	38	17	73	1.26259	1.88091	0.768459	3.45504	0.832974	-0.37284	0.31364	0.820753
lmo1264	lmo1264	hypothetical protein	2	31	5	6	2.79199	7.21022	5.45041	8.80687	-1.06807	-2.30386	0.31381	0.820753
lmo1376	lmo1376	6-phosphogluconate dehydrogenase	60372	60413	41605	31477	36.1873	77.0041	59.0634	18.9513	-0.581281	9.73497	0.315045	0.823188
lmo2302	lmo2302	hypothetical protein	206	738	313	189	0.951606	2.78553	1.9397	0.799048	-0.565678	2.51946	0.315752	0.823188
lmo2742	lmo2742	hypothetical protein	747	595	1050	820	29.6187	25.8967	41.7353	34.126	0.584737	3.87131	0.315786	0.823188
lmo2189	lmo2189	competence protein CoiA	291	591	375	145	1111.37	1382.6	652.971	559.003	-0.566044	2.5165	0.316562	0.823845
lmo1879	cspD	cold-shock protein	1387	991	1836	1475	64.1174	64.6543	45.3849	50.0772	0.567387	4.70489	0.317163	0.824101
lmo1742	adeC	adenine deaminase	1007	1172	889	450	7.60796	12.0168	8.76359	8.96079	-0.581456	3.91594	0.317374	0.824101
lmo1527	lmo1527	preprotein translocase SecDF	9372	16055	9353	5475	77.3959	93.5398	89.3229	44.6332	-0.564317	7.38998	0.317769	0.824101
lmo1881	lmo1881	5'-3' exonuclease	10290	10992	6255	6335	174.012	212.216	60.1447	64.5287	-0.562249	7.22559	0.317943	0.824101
lmo2024	nadC	nicotinate-nucleotide pyrophosphorylase	30	82	36	16	0.338378	1.4995	0.603041	0.644555	-0.838364	-0.541778	0.318029	0.824101
lmo1492	lmo1492	hypothetical protein	1846	3476	3900	2612	15.6066	20.5834	15.0342	11.4707	0.540416	5.66649	0.319457	0.826598
lmo2492	lmo2492	hypothetical protein	919	2004	855	727	32.7665	78.432	30.5596	27.2066	-0.577573	4.22122	0.319896	0.826672
lmot59	lmot59	tRNA-Asn	41	38	45	73	3.10194	1.64378	10.401	13.0233	0.808648	-0.0691413	0.320105	0.826672
lmo2749	lmo2749	glutamine amidotransferase	301	374	149	225	7.24832	9.88606	3.59687	5.68695	-0.577911	2.2211	0.320303	0.826672
lmo0391	lmo0391	hypothetical protein	1685	3499	4794	1792	59.3326	315.918	336.339	34.7908	0.540047	5.61017	0.32071	0.826672
lmo1283	lmo1283	LacX protein	4136	5099	3502	2177	356.557	356.161	318.82	330.122	-0.543517	6.00136	0.320798	0.826672
lmo0110	lmo0110	lipase	1053	1004	1892	988	13.0194	13.6262	23.4504	12.8216	0.572062	4.44575	0.321562	0.827287
lmo1225	lmo1225	MarR family transcriptional regulator	1189	2559	1259	836	7.56351	11.5561	18.4225	17.8513	-0.566166	4.58619	0.321698	0.827287
lmo1133	lmo1133	hypothetical protein	12	22	8	6	4.86294	16.5268	23.2339	6.62536	-1.01459	-2.09854	0.321825	0.827287
lmo2398	ltrC	hypothetical protein	5858	5767	3448	3566	161.338	174.349	95.1969	103.085	-0.546676	6.37537	0.322982	0.829584
lmo0920	lmo0920	hypothetical protein	217	458	349	431	74.4299	84.0529	90.0524	67.1302	0.558113	2.68396	0.323412	0.830011
lmo0883	lmo0883	hypothetical protein	269	420	434	413	13.2958	33.8564	24.3711	6.16633	0.557862	2.76901	0.323947	0.830125
lmo0094	lmo0094	hypothetical protein	14	39	29	43	0.344342	1.05295	0.715037	1.11009	0.842735	-0.775876	0.323983	0.830125
lmo2758	guaB	inosine-monophosphate dehydrogenase	3412	4928	4937	5226	32.0925	50.88	46.5507	51.593	0.544694	6.36755	0.32463	0.830193
lmo0872	lmo0872	antibiotic resistance protein	130	290	258	246	0.250878	0.688468	0.964066	0.175549	0.588093	2.0123	0.324801	0.830193
lmo2060	lmo2060	hypothetical protein	468	1235	804	201	10.5608	34.0914	17.9282	3.4918	-0.56449	3.41541	0.326774	0.834489
lmo2650	lmo2650	MFS transporter	29	34	61	38	1.46575	1.88635	3.09072	2.01591	0.80638	-0.421623	0.327198	0.834489
lmo0687	lmo0687	hypothetical protein	0	25	16	16	0.121437	1.31634	0.547812	0.414248	0.872303	-1.90071	0.327276	0.834489
lmo0215	lmo0215	hypothetical protein	2227	2210	1507	1231	76.5088	100.975	57.4113	31.6129	-0.543986	4.98615	0.327663	0.834799
lmo2533	atpF	ATP synthase F0F1 subunit B	2071	2369	1836	963	55.7042	69.9446	49.5049	27.1869	-0.543903	4.95986	0.328478	0.835524
lmo2778	lmo2778	hypothetical protein	331	373	161	240	8.95536	11.0776	4.36665	6.81541	-0.558125	2.30778	0.329398	0.836804
lmo2385	lmo2385	hypothetical protein	2108	2075	1070	1403	78.1903	84.4854	39.7863	54.6218	-0.545271	4.90225	0.329513	0.836804
lmo1095	lmo1095	PTS cellbiose transporter subunit IIB	877	818	647	415	19.4644	55.335	63.4467	18.8529	-0.5652	3.60301	0.330076	0.837558
lmo1461	lmo1461	hypothetical protein	1833	3151	2327	3380	6.37648	15.1845	17.9889	10.1306	0.528977	5.58238	0.331034	0.838701
lmo1247	lmo1247	hypothetical protein	656	3129	1783	354	1.06572	1.72397	1.51817	1.76619	-0.558909	4.4766	0.331059	0.838701
lmo0315	lmo0315	thiamin biosynthesis protein	38	387	128	69	0.566348	2.27948	0.756989	0.864642	-0.661766	1.22971	0.331724	0.83971
lmo1907	dapB	dihydrodipicolinate reductase	2748	4196	3156	1214	100.243	159.036	93.8618	46.8965	-0.528227	5.55496	0.332077	0.839928
lmo1587	argF	ornithine carbamoyltransferase	213	251	390	229	3.31672	1.72986	1.2675	0.923203	0.559641	2.25595	0.332436	0.840037
lmo1415	lmo1415	hydroxy-3-methylglutaryl-CoA synthase	7589	7973	4418	4876	2.37175	3.63754	2.61091	1.97756	-0.540411	6.78614	0.332653	0.840037
lmo0591	lmo0591	hypothetical protein	105	193	104	56	37.5534	38.1777	30.1685	34.8237	-0.678664	0.943339	0.332921	0.840038
lmo2136	lmo2136	PTS fructose transporter subunit IIB	3	18	25	8	0.261993	0.702993	0.466912	0.488869	0.943478	-1.97896	0.333793	0.841301
lmo0405	lmo0405	phosphate transporter	2643	2601	1573	1624	26.6135	45.3618	24.1801	28.0811	-0.53196	5.23354	0.333955	0.841301
lmo1084	lmo1084	DTDP-L-rhamnose synthetase	144	783	391	118	36.9507	168.633	187.64	69.4398	-0.543439	2.44596	0.334772	0.84212
lmo0299	lmo0299	PTS beta-glucoside transporter subunit IIB	15	51	10	16	0.806918	2.17008	1.73914	0.719903	-0.906816	-1.2997	0.335415	0.84212
lmo2664	lmo2664	sorbitol dehydrogenase	266	475	253	175	3.48561	6.83237	3.32342	2.40692	-0.548187	2.29795	0.335969	0.84212
lmo0686	motB	flagellar motor rotation MotB	2	134	45	12	0.0576731	1.37694	0.599831	0.234569	-0.813936	-0.469415	0.336005	0.84212
lmo0935	lmo0935	rRNA methylase	538	1305	794	283	12.0096	11.126	14.6861	14.751	-0.556915	3.54671	0.336043	0.84212
lmo2615	rpsE	30S ribosomal protein S5	234	579	811	225	6.40635	17.4002	22.2579	6.46551	0.544061	2.91451	0.336069	0.84212
lmo1743	lmo1743	hypothetical protein	259	472	333	113	69.5816	97.2669	65.7746	68.1843	-0.550633	2.2734	0.336517	0.84212
lmo2426	lmo2426	hypothetical protein	20159	30573	19451	11013	785.762	1308.1	760.032	450.561	-0.549863	8.41567	0.336675	0.84212
lmo1965	lmo1965	hypothetical protein	564	958	854	968	58.35	193.804	514.602	173.288	0.558876	3.89326	0.336688	0.84212
lmo0991	lmo0991	hypothetical protein	2387	2482	1512	1457	14.1911	18.1075	13.1173	10.7183	-0.530263	5.11677	0.337309	0.842143
lmo2626	rpsC	30S ribosomal protein S3	4987	9743	7761	1589	104.737	224.612	163.397	35.0275	-0.532705	6.59053	0.337446	0.842143
lmo0534	lmo0534	hypothetical protein	2518	2713	1687	1513	5.47551	7.44149	25.1239	13.9354	-0.528357	5.2141	0.337499	0.842143
lmo0938	lmo0938	protein-tyrosine-phosphatase	795	867	568	442	1.70508	2.94118	2.82965	1.68439	-0.55414	3.54959	0.338833	0.843564
lmo1523	relA	(p)ppGpp synthetase	11145	28704	15728	7138	42.621	59.9348	48.8893	43.1096	-0.544855	7.97097	0.338836	0.843564
lmo0641	lmo0641	heavy metal-transporting ATPase	2725	3374	1988	1703	10.4918	16.5888	26.8996	22.5806	-0.523147	5.41068	0.339185	0.843564
lmo1939	cmk	cytidylate kinase	670	1905	1130	361	4.32719	14.9418	17.0497	8.13621	-0.554948	4.00138	0.339484	0.843564
lmo2193	lmo2193	peptide ABC transporter ATP-binding protein	1284	1777	1240	634	11.5319	21.9073	13.6585	10.8866	-0.552275	4.3837	0.339874	0.843564
lmo1305	tkt	transketolase	57669	69277	40627	34956	0.392834	2.55133	2.46126	0.601301	-0.552018	9.78327	0.340017	0.843564
lmo0584	lmo0584	hypothetical protein	950	1233	1467	1288	1.58694	5.10781	10.3809	1.90563	0.549677	4.45893	0.34005	0.843564
lmo1943	lmo1943	hypothetical protein	1969	2481	1892	3309	83.9549	64.0857	67.0096	80.331	0.520916	5.4742	0.340212	0.843564
lmo0064	lmo0064	hypothetical protein	3	36	14	32	0.0589671	0.776733	0.275857	0.660182	0.813829	-1.33301	0.340498	0.84361
lmo2572	lmo2572	dihydrofolate reductase subunit A	814	828	1517	745	21.3939	23.8879	39.9686	20.5517	0.553434	4.09774	0.341189	0.844395
lmo2606	rpoA	DNA-directed RNA polymerase subunit alpha	7167	11957	9275	2805	104.648	191.645	135.761	42.9885	-0.53262	6.99702	0.341627	0.844395
lmo1647	lmo1647	1-acylglycerol-3-phosphate O-acyltransferase	9798	9406	5939	5846	57.5998	127.07	106.315	42.3536	-0.53357	7.10948	0.341962	0.844395
lmo2524	fabZ	(3R)-hydroxymyristoyl-ACP dehydratase	1951	2172	1347	1166	61.8861	75.627	42.8323	38.8204	-0.53202	4.86322	0.34251	0.844395
lmo1611	lmo1611	aminopeptidase	10423	8081	6012	5707	26.4329	41.3025	25.3869	20.0083	-0.532727	7.09605	0.342576	0.844395
lmo1561	dnaB	chromosome replication initiation / membrane attachment protein DnaB	1893	4842	4935	2952	4.82826	20.0444	12.0889	2.8341	0.51795	5.93704	0.343046	0.844395
lmo2021	lmo2021	hypothetical protein	330	574	730	407	8.11444	13.5455	11.5081	8.2553	0.541311	3.12905	0.343226	0.844395
lmo2288	lmo2288	protein gp15	35	42	94	30	0.326201	1.36066	1.50422	0.342382	0.769283	-0.166978	0.343228	0.844395
lmo1582	lmo1582	hypothetical protein	4638	5524	7976	5162	6.19253	9.11034	8.21693	7.06607	0.527056	6.67955	0.34364	0.844535
lmo2220	lmo2220	3'-5' exoribonuclease	18812	21023	14169	10348	14.4416	96.6327	39.3183	11.0003	-0.540128	8.13012	0.343822	0.844535
lmo0555	lmo0555	di-tripeptide transporter	540	617	632	803	28.6275	33.0128	34.0838	21.1207	0.54848	3.56844	0.344395	0.844802
lmo0601	lmo0601	cell surface protein	6178	11654	9149	2159	92.9156	92.5998	47.287	57.1451	-0.528117	6.87462	0.344467	0.844802
lmo0809	lmo0809	spermidine/putrescine ABC transporter permease	67	171	66	51	717.413	894.106	394.436	450.678	-0.703454	0.561113	0.344923	0.845263
lmo0106	lmo0106	transcriptional regulator	224	384	285	414	3.42283	6.44095	4.36566	6.63993	0.532552	2.55705	0.345383	0.845732
lmo1368	recN	DNA repair protein	1502	5451	3647	565	60.7228	84.4534	117.108	119.456	-0.515504	5.40912	0.345981	0.846537
lmo0282	lmo0282	hypothetical protein	943	795	523	545	8.22199	20.4036	7.76619	3.54592	-0.548126	3.66483	0.346333	0.846742
lmo0854	lmo0854	SugE protein	76	85	57	32	31.5834	35.8925	28.792	17.6765	-0.721934	0.148497	0.347627	0.848896
lmo2133	lmo2133	fructose-1,6-biphosphate aldolase type II	72	108	130	111	0.774641	2.79896	1.58545	0.796128	0.65876	0.918442	0.347753	0.848896
lmo0160	lmo0160	peptidoglycan binding protein	810	2190	1240	492	6.51318	19.3301	9.99534	4.1524	-0.543556	4.2344	0.348661	0.849725
lmo2787	bvrB	beta-glucoside-specific phosphotransferase enzyme II ABC component	38	215	148	138	0.272665	1.69342	1.06457	1.03932	0.633129	1.18245	0.349318	0.849725
lmo0719	lmo0719	hypothetical protein	295	664	448	136	325.197	304.024	256.772	217.42	-0.527077	2.6337	0.349603	0.849725
lmo0131	lmo0131	hypothetical protein	461	728	804	659	8.48135	14.702	14.8282	12.7255	0.541756	3.54165	0.349605	0.849725
lmo1514	lmo1514	recombination factor protein RarA	23483	25881	16827	13457	225.109	150.873	108.628	103.121	-0.535329	8.44415	0.349677	0.849725
lmo1066	lmo1066	myo-inositol-1(or 4)-monophosphatase	7144	6755	4348	4280	297.248	1230	923.372	182.927	-0.519858	6.65165	0.349913	0.849725
lmo2428	lmo2428	cell division protein FtsW	1357	1277	1524	1799	16.0037	16.5315	18.0174	22.2688	0.526474	4.77752	0.350562	0.849725
lmo0792	lmo0792	hypothetical protein	460	531	438	749	14.1852	13.3769	38.6097	35.8008	0.536467	3.33649	0.350649	0.849725
lmo0183	lmo0183	alpha-glucosidase	158	540	178	181	0.951191	3.5685	1.07423	1.14371	-0.554252	2.09953	0.350678	0.849725
lmo0912	lmo0912	formate transporter	463	441	625	550	0.36074	1.08895	0.632848	0.520622	0.533757	3.23911	0.350791	0.849725
lmo2259	lmo2259	PTS beta-glucoside transporter subunit IIA	657	2026	2308	908	6.26909	13.4346	8.81096	9.5725	0.530884	4.58679	0.352295	0.85271
lmo2751	lmo2751	ABC transporter ATP-binding protein	8954	9816	5619	5755	71.7479	86.3392	45.1356	48.402	-0.521098	7.05618	0.352789	0.853252
lmo2164	lmo2164	AraC family transcriptional regulator	689	922	698	1196	5.61051	15.538	8.78428	4.30737	0.538442	4.00868	0.354199	0.854805
lmo0484	lmo0484	heme-degrading monooxygenase IsdG	560	1427	813	341	1118.39	883.534	932.424	728.372	-0.538565	3.65376	0.354297	0.854805
lmo2835	lmo2835	xylose isomerase	15	142	26	37	0.260345	2.70538	0.452376	0.67404	-0.764753	-0.190748	0.354682	0.854805
lmo2416	lmo2416	hypothetical protein	8491	30509	34421	11953	108.785	429.061	442.08	160.736	0.529559	8.42098	0.354731	0.854805
lmo2770	lmo2770	bifunctional glutamate--cysteine ligase/glutathione synthetase	17605	26336	16234	10322	104.212	171.125	96.3333	64.1317	-0.528122	8.21988	0.355044	0.854805
lmo0918	lmo0918	transcription antiterminator BglG	164	1050	551	128	2.8763	6.66379	4.63733	5.99622	-0.523163	2.82169	0.355287	0.854805
lmo1496	greA	transcription elongation factor GreA	2112	4622	5515	2617	0.822834	2.6865	2.55918	3.16672	0.504981	5.95704	0.35554	0.854805
lmo2672	lmo2672	AraC family transcriptional regulator	937	966	1235	1196	16.0211	18.1305	21.1683	21.4639	0.535931	4.29733	0.355603	0.854805
lmo0245	secE	preprotein translocase subunit SecE	2540	2724	3286	3233	8.11492	25.7583	13.7442	5.99604	0.500618	5.73566	0.356833	0.856634
lmo1243	lmo1243	hypothetical protein	7099	6159	4739	3793	1364.07	2155.24	1460.44	981.387	-0.511693	6.60309	0.35698	0.856634
lmo2741	lmo2741	multidrug transporter	888	939	510	580	10.1347	11.7637	5.83495	6.94789	-0.536747	3.69882	0.35718	0.856634
lmo0791	lmo0791	hypothetical protein	565	2040	2299	794	5.48394	5.84707	4.3349	6.93192	0.527168	4.51733	0.357811	0.857494
lmo0088	lmo0088	ATP synthase subunit C	3	32	12	2	0.170349	1.99457	0.683074	0.1192	-0.971416	-2.19648	0.35835	0.858132
lmo2052	coaD	phosphopantetheine adenylyltransferase	406	1019	1004	671	25.0496	55.6721	52.5031	35.2985	0.534012	3.7125	0.359061	0.858191
lmo1308	lmo1308	hypothetical protein	134	334	421	160	0.676698	3.04087	1.48392	1.22077	0.541043	2.12022	0.359311	0.858191
lmo1011	lmo1011	tetrahydrodipicolinate succinylase	20853	23977	16101	11710	103.879	98.6479	72.1207	86.5199	-0.523729	8.30172	0.359447	0.858191
lmo1146	lmo1146	hypothetical protein	22	167	127	91	0.406375	5.51512	2.3887	1.58981	0.655804	0.755452	0.359692	0.858191
lmo1108	lmo1108	hypothetical protein	2	24	10	22	0.0474168	0.312295	0.0475335	0	0.846715	-1.82645	0.359791	0.858191
lmo2542	lmo2542	protoporphyrinogen oxidase	1152	1905	1416	498	18.6568	33.8658	22.9888	8.46527	-0.530098	4.35654	0.36001	0.858191
lmo1981	lmo1981	hypothetical protein	358	606	328	242	13.3802	19.6787	15.7185	20.9012	-0.516097	2.69818	0.361047	0.859543
lmo0319	lmo0319	phospho-beta-glucosidase	1118	1382	1208	421	2.86419	6.21916	5.00895	4.45454	-0.529565	4.12314	0.361229	0.859543
lmo1399	lmo1399	phosphodiesterase	59063	79853	65247	23995	32.0244	76.3908	54.5892	31.6495	-0.527648	9.9002	0.361978	0.859543
lmo2757	lmo2757	ATP-dependent DNA helicase	1162	1648	1795	1615	9.04321	14.0785	14.0039	13.1921	0.513552	4.78427	0.362066	0.859543
lmo1442	lmo1442	transporter	476	609	302	339	1.10698	4.1417	2.36008	0.883693	-0.516085	2.92136	0.36228	0.859543
lmo0046	rpsR	30S ribosomal protein S18	8859	8307	6927	4287	509.329	524.251	399.234	258.698	-0.509602	6.96194	0.362477	0.859543
lmo2276	lmo2276	hypothetical protein	428	1415	1849	426	9.09887	17.3963	78.4079	130.345	0.528624	4.03372	0.362699	0.859543
lmo1125	lmo1125	hypothetical protein	74	372	342	166	1.21038	5.24806	4.24675	1.49274	0.549485	1.95291	0.362828	0.859543
lmo0585	lmo0585	secreted protein	703	667	1157	686	0.979197	2.88062	2.49048	1.47412	0.530117	3.83625	0.363033	0.859543
lmo2415	lmo2415	ABC transporter ATP-binding protein	22073	30945	20206	12410	387.493	596.313	355.591	228.665	-0.519648	8.50685	0.364203	0.860884
lmo1711	lmo1711	aminopeptidase	8149	10361	5526	5583	32.3628	34.2126	23.4856	28.5571	-0.508045	7.01269	0.364499	0.860884
lmo1990	leuD	isopropylmalate isomerase small subunit	11	92	28	16	0.369694	1.08614	0.348804	0.433684	-0.796175	-0.762015	0.364691	0.860884
lmo1791	lmo1791	hypothetical protein	2125	2828	2150	1028	18.4509	95.1678	65.1902	14.985	-0.50073	5.10584	0.364743	0.860884
lmo0756	lmo0756	ABC transporter ATP-binding protein	1207	1360	935	663	62.7294	86.9718	20.3278	13.7978	-0.525626	4.18078	0.364988	0.860884
lmo2094	lmo2094	L-fuculose-phosphate aldolase	106	134	74	59	2.15922	2.61367	5.26308	7.04734	-0.654029	0.714099	0.365347	0.860884
lmo2833	lmo2833	maltose phosphorylase	21	405	127	71	0.133041	2.81646	0.806564	0.472119	-0.615252	1.21357	0.365741	0.860884
lmo0300	lmo0300	phospho-beta-galactosidase	87	394	149	96	6.82652	17.1658	12.9101	12.5009	-0.587402	1.5159	0.365787	0.860884
lmo1258	lmo1258	hypothetical protein	4450	4424	2240	3153	28.294	50.9433	14.7644	19.0663	-0.49463	6.00546	0.366211	0.860903
lmo2594	lmo2594	hypothetical protein	1416	1588	1126	759	54.2733	66.812	43.2642	30.5345	-0.521783	4.40971	0.366342	0.860903
lmo0833	lmo0833	transcriptional regulator	89	153	175	134	0.453078	2.68263	1.08731	0.806999	0.601504	1.28023	0.368905	0.865362
lmo0710	flgB	flagellar basal-body rod protein FlgB	4	123	31	21	0.41813	1.27494	0.931465	0.487635	-0.767846	-0.53227	0.369053	0.865362
lmo1952	lysA	diaminopimelate decarboxylase	825	1116	891	1379	23.2667	24.2452	36.7171	28.3643	0.520863	4.26463	0.369064	0.865362
lmo2005	lmo2005	oxidoreductase	187	571	721	198	38.8676	40.9164	10.1502	8.31607	0.506408	2.75688	0.369797	0.866436
lmo1666	lmo1666	peptidoglycan-linked protein	481	1154	1381	606	169.27	188.737	143.218	112.644	0.520941	3.91049	0.370263	0.866882
lmo0737	lmo0737	hypothetical protein	367	1274	676	265	7.18033	16.7778	12.6645	7.09381	-0.514019	3.33818	0.370869	0.86718
lmo1947	resE	two-component sensor histidine kinas	2164	3051	2532	891	324.597	304.595	180.823	224.048	-0.492966	5.17214	0.371079	0.86718
lmo2014	lmo2014	sugar hydrolase	178	937	420	191	2.4483	4.61059	5.3266	6.33591	-0.504597	2.73019	0.371735	0.86718
lmo0866	lmo0866	ATP-dependent RNA helicase	77662	137571	105758	30808	6.00893	14.7391	9.19672	6.85206	-0.518729	10.4834	0.371826	0.86718
lmo0903	lmo0903	hypothetical protein	11907	13626	8281	7461	186.886	209.676	146.6	187.956	-0.50492	7.49839	0.372146	0.86718
lmo1923	aroE	3-phosphoshikimate 1-carboxyvinyltransferase	488	591	384	287	8.049	10.3582	3.39542	2.29573	-0.505762	2.92801	0.372373	0.86718
lmo0558	lmo0558	hypothetical protein	9794	9908	6989	5544	853.259	860.644	270.538	210.836	-0.500571	7.14998	0.372871	0.86718
lmo1080	lmo1080	teichoic acid biosynthesis protein GgaB	2278	6586	5797	4096	11.2649	38.3112	24.0154	9.57772	0.491532	6.29667	0.372876	0.86718
lmo0843	lmo0843	hypothetical protein	491	502	289	321	17.6603	26.506	6.92866	7.34632	-0.504003	2.84171	0.372953	0.86718
lmo2850	lmo2850	sugar transporter	41	319	99	71	0.445808	3.80746	1.07911	0.810304	-0.623049	1.03242	0.373143	0.86718
lmo2019	ileS	isoleucyl-tRNA synthetase	1613	2214	1723	741	95.7779	273.809	186.028	116.767	-0.502572	4.72738	0.373935	0.867279
lmo2076	lmo2076	alanine acetyltransferase	1815	1627	1307	932	67.6176	67.1202	55.9079	56.907	-0.505128	4.65527	0.373965	0.867279
lmo0535	lmo0535	LacI family transcriptional regulator	10008	7429	5956	5458	46.4716	72.8022	39.2458	32.3357	-0.497654	7.03268	0.374503	0.867279
lmo1682	lmo1682	transporter	62	600	231	107	89.3813	265.028	184.753	59.5607	-0.543767	1.90852	0.374689	0.867279
lmo0527	lmo0527	transmembrane protein	239	558	443	448	0.959593	2.84523	1.64749	1.3545	0.502895	2.87195	0.374931	0.867279
lmo1877	lmo1877	formyl-tetrahydrofolate synthetase	5737	5723	3579	3614	541.993	506.677	374.309	451.97	-0.490338	6.37538	0.375087	0.867279
lmo2336	fruB	fructose-1-phosphate kinase	661	1920	2625	573	9.87085	31.4728	39.2962	8.98119	0.508292	4.52751	0.375114	0.867279
lmo2255	lmo2255	hypothetical protein	5941	4727	2886	3845	1643.9	1245.42	1269.47	1231.23	-0.489139	6.31495	0.375589	0.867739
lmot01	lmot01	tRNA-Lys	520	516	513	747	67.3357	44.5734	17.231	16.1379	0.510419	3.41385	0.376125	0.868342
lmo1278	clpQ	ATP-dependent protease peptidase subunit	751	1282	1008	292	10.1011	37.9434	45.9302	12.1247	-0.51392	3.76978	0.376867	0.869418
lmo0121	lmo0121	phage tail protein	222	468	272	138	1.63896	3.79265	2.01304	1.06935	-0.515815	2.17859	0.37743	0.870078
lmo0188	ksgA	dimethyladenosine transferase	1500	4083	2838	649	30000.9	27580.6	29557.2	24366.4	-0.486457	5.15136	0.377715	0.870097
lmo1303	lmo1303	cell division suppressor	75807	74178	36997	53227	398.864	525.96	281.686	253.764	-0.509619	10.0808	0.37907	0.872278
lmo2429	lmo2429	ferrichrome ABC transporter ATP-binding protein	467	553	413	241	8.13611	10.5756	7.21303	4.407	-0.497927	2.85465	0.379215	0.872278
lmo1677	lmo1677	1,4-dihydroxy-2-naphthoate octaprenyltransferase	8140	7211	8412	10575	3.03492	5.33284	2.13439	1.24702	0.494463	7.31206	0.380325	0.874192
lmo0667	lmo0667	ABC transporter ATP-binding protein	5010	5694	3002	3542	0.873112	1.72856	3.51668	2.782	-0.482787	6.25503	0.381024	0.875083
lmo1484	comEA	competence protein ComEA	38	142	154	70	25.0456	31.523	28.0907	20.2028	0.626489	0.750773	0.381268	0.875083
lmo2381	lmo2381	monovalent cation/H+ antiporter subunit D	527	832	892	741	4.89677	8.48601	8.30867	7.22675	0.509301	3.7149	0.382046	0.875591
lmo0320	lmo0320	peptidoglycan-bound surface protein	213	744	268	248	0.140441	0.269781	0.563145	0.589629	-0.494219	2.57206	0.383009	0.876969
lmo1419	lmo1419	hypothetical protein	852	931	568	532	335.437	521.695	360.914	310.198	-0.50751	3.6694	0.383204	0.876969
lmo2345	lmo2345	hypothetical protein	24	172	69	26	0.332489	2.61563	0.958259	0.378064	-0.670815	0.171646	0.384389	0.879041
lmo0415	lmo0415	endo-1,4-beta-xylanase	2578	14856	17751	2583	1.04075	1.40039	1.37986	0.634281	0.487521	7.17081	0.385552	0.881034
lmo2518	lmo2518	LytR family transcriptional regulator	3073	12010	6512	2304	40.0398	171.772	85.0573	31.5092	-0.480263	6.52912	0.386418	0.881034
lmo1620	lmo1620	dipeptidase PepV	21904	23039	17440	11585	26.8494	32.5527	28.0307	31.7191	-0.494967	8.33442	0.386462	0.881034
lmo1716	lmo1716	transcriptional regulator	323	529	263	242	58.1581	72.6438	46.0186	14.4296	-0.490044	2.53801	0.386659	0.881034
lmo2714	lmo2714	pepdidoglycan bound protein	34858	138918	90789	14416	507.364	2219.51	1324.7	220.236	-0.501009	10.0432	0.387012	0.881159
lmo0702	lmo0702	hypothetical protein	6	109	14	30	0.128655	0.882651	1.70888	0.877743	-0.759002	-0.646142	0.387273	0.881159
lmo0435	lmo0435	peptidoglycan binding protein	124	481	370	279	3.78393	11.4224	1.63502	1.60919	0.485327	2.38554	0.387734	0.881569
lmo1398	recA	recombinase A	559694	631546	388201	346389	19.6168	29.2281	40.8302	68.2841	-0.508667	13.0433	0.388135	0.881726
lmo2387	lmo2387	hypothetical protein	316	627	726	401	3.55359	7.73979	8.18437	4.73316	0.490954	3.13579	0.388502	0.881726
lmo2817	lmo2817	peptidase	26	119	80	86	0.301222	1.51336	0.929119	1.04577	0.639401	0.426924	0.388643	0.881726
lmo2267	lmo2267	ATP-dependent deoxyribonuclease subunit A	372	1905	1075	244	19.3351	74.2404	44.9966	17.6011	-0.501073	3.75985	0.389209	0.882375
lmo1132	lmo1132	ABC transporter ATP-binding protein	117	291	89	120	5.94754	20.108	28.1017	6.20095	-0.577747	1.37573	0.38964	0.882716
lmo0537	lmo0537	allantoate amidohydrolase	4284	6114	3609	2840	38.2879	40.5093	79.7973	58.9706	-0.471512	6.1737	0.391091	0.884994
lmo2679	lmo2679	histidine kinase	8831	9701	6730	5135	45.2816	54.6021	34.5935	27.6362	-0.480621	7.05413	0.391207	0.884994
lmo2237	lmo2237	MFS transporter permease	38	143	61	30	0.695128	2.6452	1.53305	1.02145	-0.665701	0.135258	0.39217	0.886044
lmo1511	lmo1511	hypothetical protein	1594	1993	2245	2049	175.931	241.919	141.886	128.013	0.471372	5.13593	0.39322	0.886044
lmo2045	lmo2045	hypothetical protein	23	61	26	15	5.7107	13.5368	10.3046	10.4652	-0.742966	-0.894216	0.393408	0.886044
lmo1036	lmo1036	hypothetical protein	170	260	295	227	31.6981	34.2483	14.165	11.0487	0.507817	2.06743	0.393549	0.886044
lmo0491	aroD	3-dehydroquinate dehydratase	491	759	320	407	1.0813	1.91801	1.42957	0.9869	-0.486343	3.10086	0.393613	0.886044
lmo2571	lmo2571	nicotinamidase	1274	1080	1961	1158	27.771	25.842	42.8516	26.4945	0.486198	4.61143	0.394036	0.886044
lmo1192	cobD	cobalamin biosynthesis protein	13	144	80	87	0.196767	1.75492	0.986257	0.477595	0.620206	0.44439	0.394111	0.886044
lmo0177	metS	methionyl-tRNA synthetase	2829	5024	2835	1978	19.5666	38.1429	19.6564	14.3593	-0.462622	5.73062	0.394204	0.886044
lmo2046	lmo2046	2-dehydropantoate 2-reductase	370	799	666	646	451.775	414.695	366.714	382.544	0.489747	3.42845	0.395091	0.887405
lmo2278	lysA	L-alanoyl-D-glutamate peptidase	143	312	194	75	2.00613	3.06149	2.40348	0.462216	-0.548241	1.56474	0.395407	0.887482
lmo1857	lmo1857	hypothetical protein	470	469	573	585	118.199	149.492	102.731	56.939	0.486242	3.25722	0.396479	0.888528
lmo0252	lmo0252	penicilinase repressor	589	1184	1179	881	0.270555	0.822423	0.646757	0.262131	0.492266	4.04226	0.396548	0.888528
lmo2119	lmo2119	hypothetical protein	5613	24420	15485	2717	150.589	189.421	165.651	214.193	-0.479399	7.5074	0.39672	0.888528
lmo2027	lmo2027	cell surface protein, internalin proteins	408	653	356	287	257.977	271.99	189.504	219.049	-0.479584	2.86145	0.397031	0.888593
lmo0504	lmo0504	hypothetical protein	69	140	157	106	2.29313	3.90592	3.76523	4.19128	0.593938	1.03815	0.397654	0.889355
lmo1296	lmo1296	hypothetical protein	485	1328	1327	750	220.137	338.514	612.593	817.785	0.490254	4.01839	0.398389	0.890367
lmo2225	fumC	fumarate hydratase	3684	5316	3912	1942	8.29633	13.4316	11.64	5.17371	-0.460833	5.96781	0.399073	0.891262
lmo1346	comGB	competence protein ComGB	39	87	63	88	46.4124	83.548	110.252	135.638	0.629863	0.327788	0.401006	0.894945
lmo1483	comEB	competence protein ComEB	501	765	768	720	3.01602	6.72479	8.7302	4.6693	0.487078	3.60629	0.401356	0.895093
lmo1122	lmo1122	hypothetical protein	15	128	59	12	0.346532	2.00567	1.48428	1.02504	-0.676238	-0.278091	0.401679	0.895179
lmo2532	atpH	ATP synthase F0F1 subunit delta	2525	2844	2454	1170	64.5198	79.7705	62.8599	31.3793	-0.460355	5.27124	0.40198	0.895215
lmo1404	mutL	DNA mismatch repair protein	975	2719	1790	495	52.2011	73.8314	51.1769	22.4314	-0.478028	4.55574	0.403026	0.896152
lmo2825	serC	phosphoserine aminotransferase	11750	12281	6891	8082	148.471	170.34	87.2876	107.188	-0.472338	7.44199	0.403126	0.896152
lmo1414	lmo1414	acetyl-CoA:acetyltransferase	60306	67669	46142	35371	12.4875	8.78485	20.0798	15.0138	-0.483392	9.83637	0.403254	0.896152
lmo1915	lmo1915	malate dehydrogenase	1046	1354	1494	1375	9.00722	13.3732	9.2764	3.73563	0.477203	4.55344	0.40429	0.897383
lmo2480	lmo2480	acetyltransferase	234	362	223	143	6.48353	11.01	6.19396	4.1587	-0.496425	2.03399	0.405176	0.897383
lmo2362	lmo2362	amino acid antiporter	14	356	118	58	0.126756	3.53811	1.071	0.551181	-0.586986	1.01515	0.405391	0.897383
lmo0227	lmo0227	hypothetical protein	4359	5819	7452	4913	42.9157	77.8967	51.9749	25.8503	0.461912	6.62157	0.405711	0.897383
lmo2574	lmo2574	hypothetical protein	12584	9800	7899	7002	636.035	543.713	400.223	371.459	-0.469143	7.39614	0.405837	0.897383
lmo2563	lmo2563	hypothetical protein	146	184	239	177	3.08035	4.26134	5.05491	3.91964	0.520847	1.73257	0.405888	0.897383
lmo2624	rpmC	50S ribosomal protein L29	338	676	559	112	24.2907	53.3276	40.272	8.44827	-0.467317	2.75953	0.4064	0.897383
lmo1288	lmo1288	S-ribosylhomocysteinase	11224	9496	7167	6483	0.675709	2.55388	1.62415	1.46681	-0.466254	7.27069	0.407534	0.897383
lmo1846	lmo1846	multidrug transporter	983	1510	1477	1416	186.236	273.262	95.5788	62.8617	0.47288	4.57265	0.407826	0.897383
lmo1829	lmo1829	fibronectin-binding proteins	11612	12019	9368	6223	0.569453	2.50034	0.900195	0.597701	-0.467189	7.4218	0.408021	0.897383
lmo1301	lmo1301	hypothetical protein	34374	48676	38309	16057	3169.72	3404.61	1550.76	2335.98	-0.476193	9.17036	0.408323	0.897383
lmo1003	lmo1003	phosphotransferase system enzyme I	66635	59387	56771	29326	70.6742	78.8804	26.315	26.3751	-0.47801	9.86042	0.40855	0.897383
lmo0498	lmo0498	5-phosphate isomerase	24	71	66	53	0.254346	1.62863	2.97468	0.934371	0.66802	-0.0859158	0.408643	0.897383
lmo1203	cbiL	cobalt-precorrin-2 C(20)-methyltransferase	16	81	24	20	0.0929178	0.407981	0.27944	0.682689	-0.717521	-0.771562	0.409154	0.897383
lmo0839	lmo0839	tetracycline resistance protein	14	340	96	67	44.616	35.9202	36.0225	21.0693	-0.592835	0.952366	0.409169	0.897383
lmo0086	lmo0086	hypothetical protein	49	337	217	182	0.114986	0.868078	0.510476	0.448276	0.513895	1.69114	0.409255	0.897383
lmo0218	lmo0218	hypothetical protein	23694	28311	16412	15963	20.6018	101.279	72.067	22.5015	-0.472363	8.52972	0.409384	0.897383
lmo0145			7	36	12	7	1.11021	6.26743	1.9079	1.16528	-0.800822	-1.85332	0.4095	0.897383
lmo2671	lmo2671	hypothetical protein	662	529	826	704	24.7547	21.7138	30.9633	27.6311	0.479791	3.6369	0.409741	0.897383
lmo2801	lmo2801	N-acetylmannosamine-6-phosphate 2-epimerase	98	215	258	126	1.89388	4.56086	4.99821	2.55578	0.53107	1.56204	0.409857	0.897383
lmo0962	lemA	LemA protein	4795	6682	8325	5507	708.632	804.751	591.038	704.032	0.459154	6.78486	0.410078	0.897383
lmo0431	lmo0431	acetyltransferase	30	190	178	76	2.67582	6.24005	13.2854	2.67596	0.577152	0.9407	0.412112	0.900223
lmo2128	lmo2128	LacI family transcriptional regulator	2102	2099	2186	2766	20.2026	10.7366	91.6898	137.922	0.448638	5.39387	0.412476	0.900223
lmo1585	lmo1585	peptidase	950	1207	1315	1255	3.09047	3.9976	5.67253	3.48743	0.473651	4.40118	0.412519	0.900223
lmo1252	lmo1252	hypothetical protein	441	932	771	757	1.23992	2.4922	4.50997	3.43822	0.475426	3.65535	0.413158	0.90056
lmo0118	lmaA	antigen A	184	247	220	63	4.94909	7.29266	5.93196	1.77858	-0.518557	1.58814	0.413245	0.90056
lmo2548	rpmE2	50S ribosomal protein L31	67996	47379	37042	39380	3813.94	2917.14	2082.82	2318.42	-0.472183	9.78045	0.414037	0.901025
lmo2730	lmo2730	phosphatase	269	471	604	288	6.06493	11.6567	13.6514	6.81541	0.46183	2.79388	0.414399	0.901025
lmo0248	rplK	50S ribosomal protein L11	34012	38058	27166	19500	53.2102	71.6804	44.9479	20.4666	-0.468972	9.01458	0.414994	0.901025
lmo0244	rpmG	50S ribosomal protein L33 type II	11684	11930	12877	15309	127.234	223.053	93.0699	86.2727	0.46283	7.88795	0.415771	0.901025
lmo1827	gmk	guanylate kinase	4905	8886	5967	2829	93.5352	106.272	75.6454	52.6131	-0.451207	6.54363	0.415804	0.901025
lmo1335	rpmG	50S ribosomal protein L33	13375	12340	17169	14867	31.5505	66.8937	42.5394	41.1803	0.463331	8.03048	0.415971	0.901025
lmo0175	lmo0175	peptidoglycan-binding protein	39	107	127	58	0.431197	1.2986	1.40761	0.673077	0.605885	0.489774	0.416148	0.901025
lmo2765	lmo2765	PTS cellbiose transporter subunit IIA	23	82	34	18	1.02706	4.01941	1.522	0.843656	-0.687425	-0.613296	0.418265	0.901025
lmo2856	rpmH	50S ribosomal protein L34	19975	21487	27181	23472	2041.64	2410.73	2785	2518.07	0.464036	8.69071	0.418437	0.901025
lmo2279	lmo2279	holin	41	57	49	9	0.527803	1.61395	1.47393	0.989259	-0.684418	-0.563359	0.418738	0.901025
lmot35	lmot35	tRNA-Leu	65	48	82	77	0	0.605852	0.18443	0	0.61559	0.358429	0.419153	0.901025
lmo1329	ribC	riboflavin kinase	7426	10459	6666	4712	98.0492	189.426	0	0.0266717	-0.451751	6.96675	0.419342	0.901025
lmo1372	lmo1372	branched-chain alpha-keto acid dehydrogenase subunit E1	1460	2303	3096	1456	13.324	18.2821	42.116	24.2884	0.444812	5.14466	0.420214	0.901025
lmo2031	lmo2031	hypothetical protein	527	1069	1376	549	33.0643	64.7453	66.95	21.4532	0.468454	3.87539	0.420605	0.901025
lmo0574	lmo0574	beta-glucosidase	2165	3151	1718	1586	3.16682	6.25923	4.69579	2.61164	-0.443363	5.2145	0.420655	0.901025
lmo0570	hisJ	histidinol-phosphatase	1532	2071	1804	2266	8.32978	11.6533	7.15739	3.19968	0.444693	5.1118	0.420731	0.901025
lmo2731	lmo2731	RpiR family transcriptional regulator	145	369	514	114	5.42209	15.1463	19.2677	4.47435	0.46764	2.20808	0.420733	0.901025
lmo0392	lmo0392	hypothetical protein	4192	14022	19087	2771	9.05765	10.6511	9.78774	9.71869	0.453197	7.28929	0.420913	0.901025
lmo2797	lmo2797	PTS mannitol transporter subunit IIA	21	87	87	46	0.648242	2.94794	2.69218	1.4904	0.640183	0.0312381	0.421526	0.901025
lmo0451	lmo0451	hypothetical protein	134	185	201	186	5.27193	7.80384	4.75521	3.55451	0.511677	1.66167	0.421537	0.901025
lmo0788	lmo0788	hypothetical protein	439	794	935	527	9.3435	14.6382	10.4974	9.8677	0.464958	3.52338	0.421589	0.901025
lmo2239	lmo2239	hypothetical protein	2733	3131	2440	1482	65.4595	115.605	113.286	79.5645	-0.439506	5.40392	0.421646	0.901025
lmo2192	lmo2192	peptide ABC transporter ATP-binding protein	429	524	391	235	16.4503	24.9907	15.9257	8.52559	-0.453243	2.76973	0.421771	0.901025
lmo2511	lmo2511	hypothetical protein	6352	17974	21782	6707	155.402	482.694	534.21	172.227	0.456035	7.73563	0.421852	0.901025
lmo0147	lmo0147	hypothetical protein	4	32	17	25	0.126012	1.10658	0.536868	0.826641	0.723618	-1.46101	0.421992	0.901025
lmo1708	lmo1708	aminoglycoside N3'-acetyltransferase	3223	3142	2542	1763	54.9153	61.3984	45.1792	78.6021	-0.436918	5.55419	0.422117	0.901025
lmo0427	lmo0427	PTS fructose transporter subunit IIB	12	42	55	18	2.79385	4.52688	4.36442	2.69694	0.693269	-0.860243	0.422131	0.901025
lmo0353	lmo0353	hypothetical protein	152	228	135	92	1.34263	7.80716	8.86683	2.46616	-0.533973	1.38193	0.422181	0.901025
lmo1890	lmo1890	hypothetical protein	671	1108	664	440	161.504	292.853	242.201	135.937	-0.465199	3.60438	0.422765	0.901025
lmo1595	lmo1595	hypothetical protein	4226	4647	2530	3076	93.28	145.346	262.033	305.159	-0.437832	6.00978	0.42363	0.901025
lmo0141	lmo0141	hypothetical protein	1	8	10	4	0.0567831	0.498643	0.569229	0.238399	0.926932	-2.95769	0.4239	0.901025
lmo1292	lmo1292	glycerophosphodiester phosphodiesterase	1561	2698	1824	905	32.1659	63.555	91.5973	69.2743	-0.447646	4.86012	0.424128	0.901025
lmo1703	lmo1703	RNA methyltransferase	3893	8130	9996	4170	84.7579	94.2123	50.8255	65.4531	0.445218	6.76676	0.424174	0.901025
lmo2622	rplN	50S ribosomal protein L14	674	1808	1353	246	25.2034	74.2127	50.7183	9.65517	-0.463182	3.996	0.42465	0.901025
lmo0499	lmo0499	ribulose-5-phosphate 3 epimerase	30	84	98	47	0.388307	2.05772	2.57719	1.09622	0.619423	0.148562	0.424705	0.901025
lmot05	lmot05	tRNA-Leu	72	53	94	81	7.2991	15.0365	19.9465	20.5697	0.596361	0.490642	0.425046	0.901025
lmo0209	lmo0209	hypothetical protein	522	1343	866	294	340.431	307.524	169.82	142.675	-0.462101	3.59251	0.425262	0.901025
lmo0871	lmo0871	hypothetical protein	7219	7969	4802	4900	0.280203	1.32783	1.9457	1.04729	-0.444137	6.78151	0.425458	0.901025
lmo2017	lmo2017	hypothetical protein	1386	1595	1069	848	83.3054	90.7707	83.8458	75.9394	-0.459857	4.41939	0.425526	0.901025
lmo2011	lmo2011	two-component sensor histidine kinase	80	222	172	164	0.338193	6.63269	1.78554	0.66261	0.515212	1.46203	0.425676	0.901025
lmo1510	lmo1510	hypothetical protein	828	1216	1368	1049	154.031	193.59	72.4582	39.3734	0.461606	4.28871	0.425829	0.901025
lmo0302	lmo0302	hypothetical protein	141	323	266	246	1.47138	3.38578	3.73668	3.48913	0.467944	2.07985	0.426469	0.901025
lmo1661	lmo1661	hypothetical protein	1356	1197	1452	1641	15.1145	41.5752	45.3218	32.7763	0.450396	4.70013	0.426745	0.901025
lmo2394	lmo2394	hypothetical protein	150	164	86	99	11.3101	13.5737	6.50041	7.83493	-0.546958	1.1638	0.426911	0.901025
lmo0937	lmo0937	hypothetical protein	141	119	172	165	28.0584	32.7663	28.3682	27.143	0.520714	1.46518	0.426959	0.901025
lmo2708	lmo2708	PTS cellbiose transporter subunit IIC	402	212	193	228	4.06367	2.35239	1.95577	2.4191	-0.453382	2.28795	0.427568	0.901025
lmo1067	lmo1067	GTP-binding elongation factor	34758	108888	62906	23897	656.356	681.022	435.688	430.191	-0.458397	9.82347	0.427863	0.901025
lmo2549	gtcA	wall teichoic acid glycosylation protein GtcA	48	78	84	76	1.51214	2.69729	2.65276	2.51299	0.603981	0.367531	0.428425	0.901025
lmo1437	lmo1437	aspartate-semialdehyde dehydrogenase	11386	16031	15790	15790	725.94	769.949	317.347	487.776	0.450962	8.03422	0.428467	0.901025
lmo2554	lmo2554	galactosyltransferase	993	1732	1139	586	13.3545	25.5686	15.3557	8.27183	-0.458765	4.21042	0.428752	0.901025
lmo0625	lmo0625	hypothetical protein	13501	11749	11603	6052	0.31089	1.5883	0.981569	0.603829	-0.447732	7.55845	0.428994	0.901025
lmo1070	lmo1070	hypothetical protein	28757	29180	17958	19099	137.065	252.645	108.612	56.2896	-0.453042	8.72522	0.429659	0.901025
lmo1726	lmo1726	hypothetical protein	7250	9345	6005	4666	0.609308	1.70924	0.98408	0.670621	-0.440914	6.88059	0.429733	0.901025
lmo0980	lmo0980	ABC transporter permease	59	103	138	72	142.255	257.343	274.425	132.765	0.577505	0.694703	0.430061	0.901025
lmo2484	lmo2484	hypothetical protein	1072	1293	1777	1126	41.7847	55.3225	69.4348	46.0666	0.452159	4.53144	0.430144	0.901025
lmo1199	cbiH	precorrin-3B C17-methyltransferase	14	52	60	25	0.0465529	1.02202	0.662679	0.381125	0.658415	-0.618587	0.430181	0.901025
lmo0523	lmo0523	hypothetical protein	13	57	53	32	31.5434	34.4089	28.1214	28.4871	0.638087	-0.571956	0.43034	0.901025
lmo0595	lmo0595	O-acetylhomoserine sulfhydrylase	719	1039	544	533	65.532	57.1115	22.7385	21.7241	-0.457762	3.616	0.430695	0.901169
lmo2468	clpP	ATP-dependent Clp protease proteolytic subunit	283790	255014	177442	173479	6559.16	6469.88	4111.26	4208.46	-0.461159	11.962	0.431051	0.901314
lmo0161	lmo0161	hypothetical protein	3894	5012	3088	2637	64.6577	91.3517	51.4007	45.9579	-0.428994	5.98837	0.432691	0.902463
lmo0992	lmo0992	hypothetical protein	1041	1379	1366	1429	67.1592	68.0557	39.7349	39.7196	0.448965	4.54459	0.43281	0.902463
lmo2055	lmo2055	hypothetical protein	33177	31301	23804	19021	13.0274	76.8502	55.7613	9.01058	-0.45067	8.89441	0.432863	0.902463
lmo1957	fhuG	ferrichrome ABC transporter permease	62	266	93	76	0.927955	7.38124	2.69635	2.03267	-0.54895	0.995771	0.433151	0.902463
lmo1982	lmo1982	hypothetical protein	512	686	600	762	59.8984	58.9499	22.001	14.44	0.453462	3.53247	0.4333	0.902463
lmo1789	lmo1789	hypothetical protein	127	137	203	138	75.183	109.83	76.2548	38.1751	0.515993	1.43993	0.43332	0.902463
lmo2053	lmo2053	hypothetical protein	1013	2051	2118	1360	697.303	695.87	456.612	351.797	0.440066	4.7986	0.433963	0.902938
lmo2311	lmo2311	hypothetical protein	0	25	16	13	0.117183	1.31847	0.910403	0.645728	0.708146	-1.98749	0.434121	0.902938
lmo0125	lmo0125	hypothetical protein	31	60	91	33	0.742616	1.57774	2.1853	0.829741	0.626181	-0.101454	0.43466	0.903463
lmo0899	lmo0899	hypothetical protein	352	540	448	153	2.02632	3.4953	1.42944	1.86802	-0.440027	2.63666	0.434949	0.903465
lmo1768	purF	amidophosphoribosyltransferase	129	282	142	96	4.03459	6.39953	7.23969	2.7314	-0.510578	1.43495	0.435762	0.903921
lmo1040	lmo1040	molybdenum ABC transporter permease	3060	2599	1750	2000	3.69758	8.09287	9.83175	5.0169	-0.426037	5.41524	0.435936	0.903921
lmo0532	lmo0532	hypothetical protein	260	450	451	356	25.6225	30.3038	17.2087	16.1596	0.439535	2.72385	0.436446	0.903921
lmo1897	aspB	aspartate aminotransferase	669	2524	2686	878	13.8926	53.724	52.7281	15.275	0.438705	4.75235	0.436634	0.903921
lmo1097	lmo1097	integrase	1697	4395	5518	1566	0.295678	0.468814	0.658679	0.931034	0.422138	5.7346	0.436758	0.903921
lmo1912	lmo1912	histidine kinase	66	173	108	153	0.260863	1.79344	2.16086	0.749356	0.527952	1.14579	0.436926	0.903921
lmo0972	dltC	D-alanine--poly(phosphoribitol) ligase subunit 2	205	342	239	109	94.2028	140.733	432.355	275.097	-0.473125	1.9067	0.437178	0.903921
lmo0027	lmo0027	PTS beta-glucoside transporter subunit IIABC	374	236	275	163	2.70896	1.87639	1.99678	1.23921	-0.446361	2.25215	0.438047	0.904685
lmo0439	lmo0439	hypothetical protein	177	384	373	254	5.31068	21.2435	30.9987	5.86562	0.437046	2.34346	0.438518	0.904685
lmo1293	glpD	glycerol-3-phosphate dehydrogenase	3278	8719	5982	1729	65.3355	71.8478	78.7375	77.0557	-0.426603	6.28327	0.438894	0.904685
lmo1678	lmo1678	bifunctional homocysteine S-methyltransferase/5,10-methylenetetrahydrofolate reductase	523	799	493	345	5.23722	7.17598	1.56151	1.54483	-0.442232	3.20189	0.439225	0.904685
lmo2023	nadB	L-aspartate oxidase	114	355	128	126	0.489301	1.46808	0.588607	0.273906	-0.499298	1.56893	0.439741	0.904685
lmo1948	resD	two-component response regulator ResD	16867	14419	9373	11092	3.47304	14.6311	11.9503	2.89655	-0.439074	7.87465	0.43994	0.904685
lmo0714	fliG	flagellar motor switch protein FliG	10	187	65	29	0.0953799	2.96644	0.775541	0.244716	-0.609428	0.139627	0.440152	0.904685
lmo0247	lmo0247	hypothetical protein	277	801	468	195	657.698	782.998	449.689	276.075	-0.43516	2.79685	0.440382	0.904685
lmo1109	lmo1109	hypothetical protein	0	12	3	1	0.279459	0.9075	0.350184	0.268878	-1.1394	-3.39263	0.44042	0.904685
lmo2557	lmo2557	lipid kinase	4583	6190	4243	2820	68.6618	101.798	63.7245	44.3446	-0.4246	6.25532	0.440753	0.904779
lmo1069	lmo1069	hypothetical protein	11559	10926	7654	7218	44.962	54.3151	30.6655	46.7228	-0.43413	7.38138	0.44151	0.905742
lmo2097	lmo2097	PTS galacticol transporter subunit IIB	90	87	68	41	2.00488	3.91603	2.51227	1.60919	-0.58547	0.358712	0.442069	0.90582
lmo1175	eutB	ethanolamine ammonia-lyase large subunit	4	74	20	57	0	0.833741	0.423005	0.0885795	0.628738	-0.542397	0.442123	0.90582
lmo1558	engB	GTP-binding protein EngB	5011	12267	14305	5575	17.2329	50.7827	33.9369	8.69906	0.431683	7.25322	0.44288	0.906252
lmo2066	lmo2066	hypothetical protein	349	261	371	381	4.00687	5.8386	15.5153	13.8016	0.434168	2.65956	0.442909	0.906252
lmo2312	lmo2312	hypothetical protein	4	41	31	21	0.776931	3.41133	2.30538	0.489282	0.64649	-1.2261	0.443839	0.907564
lmo1792	trmD	tRNA (guanine-N(1)-)-methyltransferase	1994	4334	2994	1119	15.8663	107.276	98.0768	14.4079	-0.418315	5.40044	0.444333	0.907984
lmo2404	lmo2404	hypothetical protein	3312	3384	2090	2291	54.4047	61.0179	34.416	39.5	-0.415011	5.6277	0.444724	0.908195
lmo0281	lmo0281	hypothetical protein	1564	1849	940	1193	5.91058	10.8971	2.46185	1.59463	-0.434102	4.62009	0.446008	0.909729
lmo2673	lmo2673	hypothetical protein	5739	4891	4144	3187	168.128	157.284	121.7	97.9969	-0.420475	6.32607	0.446053	0.909729
lmo0182	lmo0182	alpha-glucosidase	35	297	189	147	0.146213	1.36193	0.791492	0.644555	0.49246	1.44512	0.446929	0.91079
lmo0773	lmo0773	alcohol dehydrogenase	1137	867	1181	1284	136.615	256.032	239.593	96.6822	0.440435	4.37229	0.447152	0.91079
lmo2710	lmo2710	hypothetical protein	1674	4556	4469	2339	35.9787	107.487	96.2872	52.765	0.41167	5.75238	0.448312	0.912098
lmo1019	lmo1019	hypothetical protein	2556	3607	3962	3107	57.2258	93.3378	98.3932	60.6388	0.412883	5.85913	0.448502	0.912098
lmo2843	lmo2843	hypothetical protein	267	839	443	223	1.84669	6.3698	3.07152	1.61887	-0.429426	2.82269	0.448663	0.912098
lmo1893	lmo1893	hypothetical protein	3110	4761	3514	1744	74.1344	164.796	136.478	44.9404	-0.410928	5.7843	0.449564	0.912222
lmo0970	lmo0970	enoyl-ACP reductase	4621	4351	2507	3329	11.9352	21.8567	13.949	6.66084	-0.414232	6.06551	0.449661	0.912222
lmo2789	lmo2789	hypothetical protein	434	1073	682	268	28.9297	78.512	45.5729	18.7506	-0.433145	3.30523	0.449898	0.912222
lmo1126	lmo1126	hypothetical protein	42	127	67	26	0.782308	2.96115	1.50086	0.835271	-0.594597	0.0975449	0.450073	0.912222
lmo2120	lmo2120	hypothetical protein	8971	10280	9844	12157	1.13461	2.22976	5.09384	1.98482	0.427289	7.55055	0.450275	0.912222
lmo1501	lmo1501	hypothetical protein	16713	22436	17990	8416	985.137	1388.91	1052.97	620.159	-0.430027	8.11532	0.450492	0.912222
lmo2210	lmo2210	hypothetical protein	3894	4482	4798	1298	25.1337	58.8425	42.2256	15.168	-0.411371	5.92906	0.450752	0.912222
lmo1076	lmo1076	autolysin	3180	11413	13463	3105	105.313	138.572	104.732	73.3262	0.421018	6.94016	0.451283	0.91271
lmo0841	lmo0841	calcium-transporting ATPase	8546	6268	6883	3845	26.2595	29.4707	15.4943	18.0192	-0.419585	6.83255	0.45178	0.913017
lmo2513	comFA	competence protein comFA	457	1117	738	264	4.77714	12.817	7.73349	2.89655	-0.431697	3.37035	0.452437	0.913017
lmo2245	lmo2245	hypothetical protein	226	314	243	113	18.6707	24.6905	12.6111	8.88364	-0.4541	1.93046	0.45271	0.913017
lmo0902	lmo0902	GntR family transcriptional regulator	13766	11895	8915	8370	13.3895	24.9297	32.6031	19.0958	-0.425301	7.5926	0.452741	0.913017
lmo1822	lmo1822	RNA-binding Sun protein	985	2104	1482	518	21.758	65.4694	37.5505	8.26981	-0.43443	4.36346	0.452884	0.913017
lmo1077	lmo1077	teichoic acid biosynthesis protein B	1948	5062	5347	2436	2.70271	6.74405	5.01232	3.84991	0.409322	5.92906	0.453186	0.913041
lmo0609	lmo0609	phage shock protein E	11798	11477	7600	7746	109.638	179.485	101.834	170.351	-0.422897	7.43052	0.453829	0.913118
lmo1962	lmo1962	TetR family transcriptional regulator	1037	1245	1314	1331	29.761	41.4853	35.2078	32.7992	0.430805	4.46858	0.453964	0.913118
lmo1183	lmo1183	hypothetical protein	13	39	16	10	0.379074	2.80179	0.912017	0.291777	-0.682355	-1.52084	0.454384	0.913118
lmo0548	lmo0548	hypothetical protein	9	23	13	25	0.325212	4.2328	1.2109	0.828979	0.651557	-1.54519	0.454733	0.913237
lmo2329	lmo2329	hypothetical protein	289	1299	1526	278	3.04663	18.0375	12.8076	5.17831	0.433983	3.71957	0.455702	0.913942
lmo2425	lmo2425	glycine cleavage system protein H	17761	27090	18833	10530	648.337	1085.48	689.161	403.448	-0.425732	8.2885	0.455835	0.913942
lmo2550	lmo2550	glycosyl transferase	200	402	260	368	2.91103	6.4228	3.79366	5.622	0.418306	2.4476	0.456068	0.913942
lmo0838	uhpT	sugar:phosphate antiporter	40	165	87	126	19.5403	82.0022	64.668	14.8825	0.525957	0.860172	0.456245	0.913942
lmo0075	lmo0075	carboxyphosphonoenolpyruvate phosphonomutase	1047	1280	688	777	18.6651	25.0481	12.2953	14.5389	-0.432101	4.06273	0.456936	0.914117
lmo0459	lmo0459	transcriptional regulator	180	311	282	265	0.261993	1.02253	0.43773	0.70275	0.432904	2.19154	0.457129	0.914117
lmo1776	lmo1776	hypothetical protein	8612	8038	5140	5845	26.8835	52.0532	27.5037	23.7263	-0.415399	6.95841	0.457549	0.914117
lmo0628	lmo0628	hypothetical protein	15	39	40	28	0.0951138	0.477284	0.674246	0.59186	0.633808	-0.85923	0.458093	0.914117
lmo2776	lmo2776	hypothetical protein	114	111	68	69	3.97223	4.24555	2.37524	2.52351	-0.536512	0.715641	0.458095	0.914117
lmo2678	lmo2678	XRE family transcriptional regulator	5550	5788	3825	3690	110.029	125.958	76.0178	76.7836	-0.409271	6.38569	0.458887	0.914117
lmo0612	lmo0612	MarR family transcriptional evidence	1188	4859	2713	983	12.4288	19.2023	18.1581	23.921	-0.406544	5.23612	0.459744	0.914117
lmo2806	lmo2806	hypothetical protein	39	69	73	62	1.3693	2.65927	2.56935	2.28481	0.58806	0.127435	0.459935	0.914117
lmo0176	lmo0176	glucose transporter	1178	1462	1155	1759	18.8785	25.7188	18.5555	29.5879	0.418839	4.66531	0.460565	0.914117
lmo2424	lmo2424	thioredoxin	1507	2044	1560	825	72.9615	108.628	75.7134	41.9238	-0.41837	4.65724	0.46112	0.914117
lmo0836	lmo0836	phosphate-starvation-inducible protein PsiE	3123	2915	1886	2137	0.398219	1.80313	0.868259	1.31661	-0.401631	5.5015	0.461354	0.914117
lmo2811	trmE	tRNA modification GTPase TrmE	4890	4707	3801	2810	49.1075	51.8876	38.2652	29.619	-0.404496	6.16261	0.461455	0.914117
lmo0497	lmo0497	sugar transferase	476	1486	1605	592	0.618757	1.90178	2.02625	1.01747	0.427181	4.07396	0.461485	0.914117
lmo1418	lmo1418	hypothetical protein	540	785	424	409	40.0104	63.1011	54.6659	36.5217	-0.42142	3.22354	0.461558	0.914117
lmo2216	lmo2216	histidine triad (HIT) protein	6353	8110	4233	4937	367.194	496.239	276.34	200.046	-0.409192	6.69769	0.461911	0.91424
lmo2534	atpE	ATP synthase F0F1 subunit C	910	1030	778	521	57.3354	71.236	49.1393	34.4544	-0.426996	3.81778	0.46282	0.914855
lmo0158	lmo0158	hypothetical protein	721	1948	1187	482	12.2369	36.2915	20.1954	8.58633	-0.425802	4.1152	0.462955	0.914855
lmo0296	lmo0296	hypothetical protein	474	1339	449	570	0.556552	2.74339	0.705298	0.606204	-0.42584	3.5515	0.463093	0.914855
lmo2087	lmo2087	hypothetical protein	5962	5986	6972	7008	266.557	285.781	419.064	522.947	0.408845	6.87741	0.463949	0.914957
lmo1481	holA	DNA polymerase III subunit delta	1035	3227	3369	1306	12.3225	20.654	18.9361	18.5875	0.403111	5.17768	0.464227	0.914957
lmo1614	lmo1614	hypothetical protein	267	465	545	299	22.2218	55.4204	62.36	33.9411	0.41419	2.75202	0.464596	0.914957
lmo1936	gpsA	NAD(P)H-dependent glycerol-3-phosphate dehydrogenase	3972	4809	4525	1716	101.956	131.753	195.783	123.374	-0.399491	5.99248	0.464773	0.914957
lmo1121	lmo1121	hypothetical protein	6	23	10	4	0.436655	1.59771	0.963005	0.488869	-0.741644	-2.28746	0.464784	0.914957
lmo0725	lmo0725	peptidoglycan-binding protein	1590	1209	694	1135	47.4612	103.852	215.978	84.3464	-0.421591	4.42266	0.465072	0.914957
lmo1371	lmo1371	dihydrolipoamide dehydrogenase	3473	7251	9694	2911	16.1821	20.7646	27.7489	14.0412	0.404798	6.57875	0.465601	0.914957
lmo0677	fliQ	flagellar biosynthesis protein FliQ	19	149	108	71	0.0527155	2.63288	0.237804	0.304318	0.532533	0.515403	0.466488	0.914957
lmo1892	pbpA	penicillin-binding protein 2A	7505	25246	18071	3246	87.2209	146.568	98.7938	51.3372	-0.412885	7.69873	0.466733	0.914957
lmo1239	lmo1239	nucleoside-triphosphatase	1094	2041	1753	398	5.18832	4.0457	9.44543	8.2378	-0.419375	4.4162	0.466872	0.914957
lmo0453	lmo0453	hypothetical protein	439	592	395	282	2.96542	5.42837	3.80474	4.45553	-0.41258	2.88107	0.467896	0.914957
lmo1087	lmo1087	glucitol dehydrogenase	3079	6296	3492	2417	1.29359	4.77266	1.87312	1.50862	-0.396802	5.98759	0.467922	0.914957
lmo1751	lmo1751	hypothetical protein	2641	8300	5515	1538	174.69	287.763	166.373	178.698	-0.398073	6.13474	0.468199	0.914957
lmo1297	lmo1297	aluminum resistance protein	602	1178	811	347	678.307	694.665	468.38	329.328	-0.42012	3.59227	0.46849	0.914957
lmo0650	lmo0650	hypothetical protein	351	1372	767	282	19.3484	18.7002	12.3898	12.9724	-0.417217	3.431	0.469126	0.914957
lmo2441	lmo2441	transcriptional regulator	628	1155	1227	793	9.66034	19.5028	18.921	12.8036	0.420137	4.02529	0.469335	0.914957
lmo2209	lmo2209	hypothetical protein	1719	4064	2171	1424	155.741	196.77	192.369	54.4887	-0.397454	5.26446	0.469499	0.914957
lmo1550	comC	competence protein ComC	14	31	29	27	3.29869	10.3831	8.72079	2.35918	0.624599	-1.08797	0.469623	0.914957
lmo1141	lmo1141	uroporphyrin-III C-methyltransferase	365	540	396	578	0.770715	0.846009	2.26799	2.42684	0.410558	3.08555	0.469905	0.914957
lmo0522	lmo0522	transcriptional regulator	1225	1256	1239	1596	10.1619	11.8746	9.29641	12.069	0.411146	4.60815	0.470691	0.914957
lmo1606	lmo1606	DNA translocase	5596	15908	20216	4627	41.8083	64.9343	47.9207	33.8112	0.40791	7.52936	0.470808	0.914957
lmo1351	lmo1351	hypothetical protein	4571	5424	3978	2789	42.809	55.9598	38.4754	44.048	-0.396297	6.18452	0.470845	0.914957
lmo0999	lmo0999	hypothetical protein	3986	3483	2372	2681	469.142	1318.42	966.802	362.882	-0.392334	5.82457	0.470896	0.914957
lmo1831	pyrE	orotate phosphoribosyltransferase	26	104	41	26	2.15645	5.62813	0.770978	0.490673	-0.59295	-0.302327	0.471016	0.914957
lmo2323	lmo2323	hypothetical protein	239	427	203	204	6.37527	15.1073	8.86546	4.3616	-0.418396	2.19887	0.471176	0.914957
lmo1603	lmo1603	aminopeptidase	1138	1036	1053	1461	153.742	179.468	196.822	157.209	0.415238	4.44261	0.471277	0.914957
lmo0658	lmo0658	hypothetical protein	1708	1721	2101	1916	3.92162	7.12142	4.36808	4.47187	0.39848	5.0707	0.47128	0.914957
lmo0211	ctc	50S ribosomal protein L25	27106	25151	19701	15986	29.5071	56.4944	88.4555	53.4748	-0.411633	8.61102	0.472326	0.916423
lmo1174	eutA	ethanolamine utilization protein EutA	6	125	37	24	0.0938659	0.618216	0.188194	0.377668	-0.600852	-0.419263	0.474428	0.919934
lmo0444	lmo0444	hypothetical protein	169	1062	1171	177	0.111501	1.10155	0.698599	0.321839	0.408179	3.29799	0.47571	0.921486
lmo0228	lysS	lysyl-tRNA synthetase	4656	7699	5625	2672	147.783	412.943	239.156	130.692	-0.394008	6.4269	0.476076	0.921486
lmo2292	lmo2292	protein gp11	131	107	82	71	3.98889	4.78069	3.30505	2.73421	-0.51018	0.836927	0.476206	0.921486
lmo1489	lmo1489	hypothetical protein	173	699	520	55	29.5391	78.6067	71.5106	19.5997	-0.398732	2.45697	0.476728	0.921486
lmot11	lmot11	tRNA-Ser	591	531	501	782	0	0	0.21956	0	0.411222	3.48999	0.477007	0.921486
lmo0787	lmo0787	amino acid transporter	1189	1290	1148	1629	5.52582	9.38392	6.59843	4.33288	0.405488	4.59294	0.477199	0.921486
lmo0587	lmo0587	secreted protein	175	469	444	251	8.39896	12.5853	4.34346	6.05197	0.399426	2.48325	0.477305	0.921486
lmo0921	lmo0921	hypothetical protein	71	187	157	128	64.4502	187.635	73.8888	42.8066	0.475582	1.2239	0.477569	0.921486
lmo1409	lmo1409	multidrug transporter	74	103	96	113	7.3833	16.3421	7.28014	9.46461	0.50458	0.817123	0.478114	0.921572
lmo1563	coaE	dephospho-CoA kinase	211	798	527	118	26.1054	89.0565	59.6977	15.089	-0.401334	2.67453	0.478199	0.921572
lmo1402	lmo1402	hypothetical protein	1039	2920	2180	450	7.44924	22.8033	13.7097	3.96953	-0.400971	4.68686	0.478849	0.922217
lmo2324	lmo2324	anti-repressor	359	775	498	234	3.04962	9.54875	6.06414	2.62369	-0.401829	2.93418	0.479119	0.922217
lmo1785	infC	translation initiation factor IF-3	6461	11747	14839	6279	1137.86	898.066	904.63	1030.75	0.398244	7.36441	0.479913	0.922271
lmo0108	lmo0108	ABC transporter ATP-binding protein	42	324	115	76	0.332489	2.81549	0.912627	0.631491	-0.490146	1.10902	0.479993	0.922271
lmo0502	lmo0502	sugar-phosphate isomerase	28	109	83	69	2.38617	5.31449	5.44277	3.84755	0.540019	0.310779	0.480026	0.922271
lmo0390	lmo0390	uracil-DNA glycosylase	835	1663	1332	1330	61.2089	224.742	279.382	42.4674	0.404517	4.4871	0.48103	0.923204
lmo2287	lmo2287	tape-measure	253	1056	544	244	0.796931	1.04974	2.1456	0.716968	-0.40114	3.03398	0.481645	0.923204
lmo1934	hup	DNA-binding protein HU	4637	4014	4757	5324	15.8097	22.5728	23.0397	18.144	0.389131	6.4285	0.4817	0.923204
lmo0100	lmo0100	hypothetical protein	2156	3056	1758	1623	84.7553	131.872	69.2795	66.9673	-0.38674	5.21538	0.482235	0.923204
lmo1705	lmo1705	deoxyguanosine kinase/deoxyadenosine kinase	3962	4012	2370	2915	53.1421	79.9615	51.8398	49.7763	-0.383122	5.89504	0.482255	0.923204
lmo1560	dnaI	primosomal protein DnaI	1154	3098	2267	555	77.0627	118.532	94.2378	85.1835	-0.394857	4.80014	0.482271	0.923204
lmo1433	lmo1433	glutathione reductase	141	352	373	177	50.14	111.399	54.3881	17.3892	0.413342	2.12064	0.482944	0.923292
lmo2160	lmo2160	hypothetical protein	38	108	56	25	0.858815	2.6396	2.37234	0.921448	-0.577294	-0.0895542	0.483134	0.923292
lmo0311	lmo0311	hypothetical protein	16	45	48	28	0.554148	4.07551	3.05532	0.814291	0.609617	-0.718339	0.483272	0.923292
lmo2627	rplV	50S ribosomal protein L22	2502	4882	4063	1067	96.704	207.127	157.424	43.286	-0.379715	5.65946	0.483575	0.923292
lmo2596	rpsI	30S ribosomal protein S9	11817	10643	8329	7163	414.897	410.183	293.152	263.969	-0.395039	7.40564	0.483783	0.923292
lmo0856	murF	UDP-N-acetylmuramoylalanyl-D-glutamyl-2, 6-diamino pimelate-D-alanyl-D-alanyl ligase	3145	3256	2860	1677	21.1547	25.9672	16.3129	17.6164	-0.37988	5.57533	0.484683	0.923728
lmo1759	pcrA	ATP-dependent DNA helicase	6948	15058	8734	5256	3.75484	9.19277	6.97733	9.00366	-0.392093	7.20944	0.485327	0.923728
lmo2395	lmo2395	hypothetical protein	252	314	168	191	21.869	29.9116	14.6152	17.3975	-0.417229	2.03416	0.485389	0.923728
lmo2849	lmo2849	rhamnulokinase	58	221	89	63	0.551171	2.30532	0.847845	0.628384	-0.503726	0.801631	0.485416	0.923728
lmo0799	lmo0799	hypothetical protein	20521	35273	22264	13969	0.213266	2.51268	1.26849	0.55215	-0.399389	8.59174	0.485478	0.923728
lmo0684	lmo0684	hypothetical protein	0	18	13	8	0.0333292	2.45121	0.751753	0.209895	0.663691	-2.39029	0.48615	0.924448
lmo2205	lmo2205	phosphoglyceromutase	16872	77152	50422	9318	325.297	1991.87	1381.19	182.964	-0.400382	9.18033	0.486667	0.924873
lmo0652	lmo0652	hypothetical protein	753	663	481	481	251.655	321.462	354.04	245.931	-0.400542	3.42345	0.486974	0.924898
lmo2493	lmo2493	ArsR family transcriptional regulator	1881	2344	1201	1510	84.8189	116.023	54.2894	71.4672	-0.387037	4.93764	0.487336	0.925028
lmo0066	lmo0066	toxin	374	1589	774	392	2.84328	13.2603	5.89872	3.12796	-0.402729	3.6128	0.488066	0.925591
lmo1546	mreD	cell-shape determining protein MreD	212	395	229	155	94.1931	153.091	161.404	169.208	-0.411875	2.061	0.488221	0.925591
lmo0806	lmo0806	transcriptional regulator	324	715	340	297	1.65239	3.75853	1.45153	0.893997	-0.392759	2.80874	0.48856	0.925678
lmo2460	lmo2460	transcriptional regulator	14198	18155	22597	15085	187.114	262.637	298.536	208.665	0.394311	8.25932	0.48955	0.926732
lmo0412	lmo0412	hypothetical protein	1809	1790	1369	2554	53.8985	54.1901	40.0282	37.3691	0.381163	5.13411	0.489705	0.926732
lmo1201	lmo1201	uroporphyrinogen-III methyltransferase/uroporphyrinogen-III synthase	5	100	71	39	0.31051	1.72553	0.466912	0.407391	0.53825	-0.187342	0.490362	0.926889
lmo0113	lmo0113	hypothetical protein	700	1117	737	455	21.3219	37.3475	22.5041	14.5467	-0.400831	3.6686	0.490613	0.926889
lmo2845	lmo2845	MFS transporter	2083	2144	1321	1496	20.341	22.9821	12.9316	15.3335	-0.382764	4.97702	0.49086	0.926889
lmo2417	lmo2417	ABC transporter substrate-binding protein	645	1673	1236	303	10.7099	30.4931	20.5736	5.28072	-0.399812	3.93033	0.490966	0.926889
lmo1994	lmo1994	LacI family transcriptional regulator	2511	3818	2397	1785	40.8405	122.658	49.298	17.4353	-0.375214	5.4867	0.491464	0.927273
lmo2406	lmo2406	hypothetical protein	8134	7204	4461	5830	133.138	129.435	73.1978	100.159	-0.383059	6.86384	0.492381	0.927701
lmo1628	trpB	tryptophan synthase subunit beta	27	151	54	38	0.745362	1.796	0.637851	0.438871	-0.533198	0.114715	0.493111	0.927701
lmo2677	lmo2677	esterase	17690	17566	12565	11412	300.236	327.257	213.779	203.293	-0.389638	8.03991	0.493694	0.927701
lmo2821	lmo2821	internalin	79	775	289	182	0.426473	4.59248	1.56398	1.03124	-0.393115	2.33338	0.493924	0.927701
lmo1639	lmo1639	DNA-3-methyladenine glycosidase	3702	4472	3066	5598	402.131	416.89	171.703	91.7402	0.376776	6.27606	0.494035	0.927701
lmo2573	lmo2573	zinc-binding dehydrogenase	2582	2966	4656	2039	35.6628	44.9689	64.4675	29.5599	0.37109	5.72375	0.494156	0.927701
lmo1870	lmo1870	alkaline phosphatase	3789	2816	2541	2204	2.06344	6.4147	6.86876	2.03354	-0.370431	5.68646	0.494182	0.927701
lmo0575	lmo0575	GntR family transcriptional regulator	4358	4165	2923	2916	13.7983	15.0143	15.4294	16.5021	-0.373779	6.00611	0.49426	0.927701
lmo2612	secY	preprotein translocase subunit SecY	1259	1330	1871	1216	13.4044	15.5437	19.9693	13.5888	0.38803	4.65071	0.494875	0.927701
lmo2380	lmo2380	monovalent cation/H+ antiporter subunit C	76	134	136	109	3.01342	5.83219	5.40571	4.53626	0.481738	1.00426	0.494887	0.927701
lmo0661	lmo0661	hypothetical protein	222	306	213	136	62.6891	198.16	148.342	55.4253	-0.412698	1.91737	0.495543	0.927701
lmo0715	fliH	flagellar assembly protein H	14	253	102	37	0.123751	4.66388	1.67476	0.757693	-0.5069	0.603051	0.495648	0.927701
lmo0271	lmo0271	phospho-beta-glucosidase	6046	6916	4776	4012	132.562	133.943	130.281	122.73	-0.377284	6.57474	0.496321	0.927701
lmo2647	lmo2647	creatinine amidohydrolase	36	95	56	20	0.662318	1.91853	1.03281	0.386207	-0.548424	-0.216842	0.497251	0.927701
lmo1797	rpsP	30S ribosomal protein S16	43161	38441	27400	28206	3.89222	88.5042	137.884	0.971925	-0.390723	9.27069	0.497461	0.927701
lmo0550	lmo0550	pepdidoglycan-bound protein	7	83	26	17	1.33704	3.17015	3.88697	3.32598	-0.597501	-0.894746	0.497541	0.927701
lmo2483	lmo2483	HPr kinase/phosphorylase	5879	6342	6386	7310	86.3899	102.298	94.0711	112.746	0.377536	6.87845	0.498763	0.927701
lmo1513	lmo1513	iron-sulfur cofactor synthesis protein	14650	18352	11786	10156	252.806	206.856	186.686	202.519	-0.384439	7.90199	0.498851	0.927701
lmo0136	lmo0136	peptide ABC transporter permease	482	1330	1358	617	6.99345	21.1825	19.7521	9.39628	0.392388	3.96006	0.49915	0.927701
lmo0440	lmo0440	hypothetical protein	264	453	437	346	1.92738	2.30801	1.97604	2.02299	0.380619	2.70611	0.499437	0.927701
lmo1367	lmo1367	arginine repressor ArgR	4947	5334	3608	3375	60.27	43.0455	77.0426	35.7642	-0.3717	6.25439	0.499617	0.927701
lmo0132	lmo0132	inosine 5-monophosphate dehydrogenase	5144	5405	3388	3699	47.0367	54.2516	31.0561	35.5015	-0.371998	6.29635	0.499792	0.927701
lmo0128	lmo0128	hypothetical protein	26	59	60	43	0.848122	2.1126	1.96202	1.47224	0.563574	-0.259918	0.49999	0.927701
lmo1643	lmo1643	hypothetical protein	196	1024	656	120	0.556962	4.31906	2.85921	0.990032	-0.381656	2.91165	0.499992	0.927701
lmot39	lmot39	tRNA-Arg	20	29	11	15	82.9841	130.13	73.837	89.1403	-0.63043	-1.48375	0.499997	0.927701
lmo1295	lmo1295	host factor-1 protein	1108	1110	1332	1245	6.76982	14.5414	9.14259	4.09577	0.388862	4.43843	0.50002	0.927701
lmo0230	lmo0230	hypothetical protein	7267	14984	9502	5029	292.974	641.593	307.474	120.789	-0.379068	7.24022	0.500156	0.927701
lmo2298	lmo2298	protein gp4	34	127	67	24	0.705194	1.67719	1.92442	1.67773	-0.533231	0.0245208	0.500949	0.92818
lmo1124	lmo1124	hypothetical protein	11	58	47	31	1.27931	4.24631	2.04583	0.83124	0.566731	-0.652154	0.501164	0.92818
lmo2191	spxA	ArsC family transcriptional regulator	72100	51437	44048	43089	6.10884	8.19057	5.58144	3.51233	-0.388351	9.91059	0.501757	0.92818
lmo1500	lmo1500	hypothetical protein	546	1110	1396	509	702.058	1047.75	835.641	446.569	0.390235	3.88332	0.502197	0.92818
lmo2422	lmo2422	two-component response regulator	2643	2698	2886	3117	52.3978	58.7137	57.3562	64.8603	0.363555	5.6874	0.50242	0.92818
lmo1889	lmo1889	hypothetical protein	1082	1927	1580	497	25.2969	45.8527	25.0946	17.411	-0.38744	4.37962	0.502556	0.92818
lmo0122	lmo0122	hypothetical protein	125	103	113	46	2.10597	1.90485	1.90848	0.813439	-0.482761	0.785726	0.503154	0.928741
lmo1646	lmo1646	exonuclease SbcD	205	435	394	289	9.54097	16.6484	13.7942	12.0889	0.376294	2.5018	0.504169	0.930069
lmo2184	lmo2184	ferrichrome ABC transporter substrate-binding protein	2	127	36	24	0.242075	1.57663	0.550055	0.448881	-0.571673	-0.454687	0.505023	0.930159
lmo2308	lmo2308	single-stranded DNA-binding protein	14	59	29	10	0.766572	2.35609	2.15168	0.563218	-0.600748	-1.0879	0.505572	0.930159
lmo2009	lmo2009	sugar ABC transporter permease	1	80	23	14	0.111501	1.84611	0.810375	0.76071	-0.614579	-1.08933	0.505591	0.930159
lmo0885	acpS	4'-phosphopantetheinyl transferase	344	798	629	152	522.208	749.552	253.79	295.313	-0.377154	2.9419	0.505839	0.930159
lmo2393	lmo2393	hypothetical protein	19927	14883	11418	12846	840.852	689.365	482.987	568.946	-0.378742	8.07928	0.505997	0.930159
lmo0321	lmo0321	hypothetical protein	137	271	239	203	0.787451	2.55385	3.7496	3.34362	0.404014	1.88552	0.506196	0.930159
lmo1242	lmo1242	hypothetical protein	2262	3038	2442	1264	36.2435	42.7378	29.1861	24.6448	-0.365024	5.25937	0.506285	0.930159
lmo1186	lmo1186	ethanolamine utilization protein EutH	93	238	116	79	8.60968	35.5813	37.9339	17.8142	-0.457705	1.1224	0.506983	0.930456
lmo1807	fabG	3-ketoacyl-ACP reductase	280	487	364	158	3.44277	7.09516	5.23825	5.14181	-0.374446	2.42459	0.507038	0.930456
lmo1131	lmo1131	ABC transporter ATP-binding protein	47	173	78	139	0.535856	1.07838	0.358117	0.281219	0.459716	0.937375	0.508248	0.930592
lmo1830	lmo1830	short-chain dehydrogenase	359	490	556	403	0.412769	3.12851	0.788163	0.557029	0.374242	2.9886	0.50892	0.930592
lmo0003	lmo0003	hypothetical protein	64	579	204	146	0.657061	6.52508	2.09954	1.57328	-0.403122	1.93085	0.509004	0.930592
lmo2304	lmo2304	hypothetical protein	15	26	29	23	1.11392	4.45711	2.98978	1.39547	0.593456	-1.19296	0.50914	0.930592
lmo1805	rnc	ribonuclease III	556	1217	770	1023	5.1929	9.91431	6.7674	3.07564	0.383059	3.96402	0.509163	0.930592
lmo1573	accD	acetyl-CoA carboxylase subunit beta	1767	2410	1394	1352	65.1881	69.3072	79.9049	40.2608	-0.368412	4.91174	0.509181	0.930592
lmo2834	lmo2834	oxidoreductase	11	159	36	43	0.147075	2.33359	0.482521	0.603448	-0.54411	-0.0269369	0.509968	0.931359
lmo1281	lmo1281	hypothetical protein	2903	3781	2537	2003	65.372	88.4662	55.4875	36.1156	-0.357677	5.60304	0.510266	0.931359
lmo1840	pyrR	bifunctional pyrimidine regulatory protein PyrR uracil phosphoribosyltransferase	70128	53083	67093	77709	2.14083	4.88353	5.23111	4.33605	0.381093	10.2804	0.510735	0.931359
lmo1710	lmo1710	flavodoxin	1779	1812	1460	2426	3.67954	6.69562	2.45907	2.04598	0.36273	5.115	0.511171	0.931359
lmo2240	lmo2240	ABC transporter ATP-binding protein	4170	6709	7199	4829	28.851	97.9154	96.9655	62.1734	0.364398	6.62581	0.511573	0.931359
lmo2446	lmo2446	glycosidase	70	231	153	156	0.294835	1.06801	0.646012	0.689655	0.435126	1.38432	0.511734	0.931359
lmo1276	gid	tRNA (uracil-5-)-methyltransferase Gid	2018	5116	3546	1230	19.1898	35.9584	25.8202	7.83141	-0.356589	5.57246	0.511871	0.931359
lmo0054	dnaC	replicative DNA helicase	4113	3421	3358	2175	41.9456	38.2967	34.3302	23.2816	-0.357003	5.86157	0.511967	0.931359
lmo1863	lmo1863	hypothetical protein	6189	10698	8147	3461	136.554	169.697	64.461	96.8095	-0.365541	6.88145	0.512414	0.93143
lmo02333			135	148	127	64	58.8845	80.4986	32.3148	22.9776	-0.453932	1.05329	0.512597	0.93143
lmo0135	lmo0135	peptide ABC transporter substrate-binding protein	9476	35864	40582	9051	83.0175	344.893	356.407	83.2276	0.373434	8.54024	0.513963	0.932268
lmo1382	lmo1382	hypothetical protein	6569	8507	4595	5268	124.53	130.242	110.053	120.328	-0.363414	6.77461	0.514033	0.932268
lmo2403	lmo2403	hypothetical protein	16095	16491	11847	10554	159.543	179.438	117.723	109.807	-0.370695	7.92854	0.514393	0.932268
lmo2280	lmo2280	protein gp23	14	39	39	25	0.0867817	0.666818	0.347981	0.364346	0.573048	-0.927474	0.514467	0.932268
lmo2628	rpsS	30S ribosomal protein S19	4016	7566	6713	1554	198.616	410.741	332.817	80.6674	-0.359386	6.32396	0.514538	0.932268
lmo2726	lmo2726	MarR family transcriptional regulator	3960	5246	2448	3472	121.425	176.572	75.2475	111.742	-0.356678	6.06181	0.514947	0.932471
lmo0901	lmo0901	PTS cellbiose transporter subunit IIC	189	297	133	166	431.224	541.689	300.643	283.611	-0.405567	1.77755	0.515393	0.932743
lmo1544	minD	septum formation inhibitor MinD	1956	1899	1292	1351	5.6363	11.5275	6.10325	4.32529	-0.363418	4.86378	0.516249	0.93297
lmo0634	lmo0634	tagatose 6-phosphate kinase	8	113	92	36	2.77951	3.41427	3.84782	3.02158	0.498986	0.00178683	0.516417	0.93297
lmo1772	purC	phosphoribosylaminoimidazole-succinocarboxamide synthase	867	993	1415	791	84.8012	107.29	205.738	199.167	0.376468	4.1522	0.516704	0.93297
lmo1864	lmo1864	hemolysin	6690	6123	3963	4800	26.3916	41.6756	9.91907	11.5434	-0.359017	6.60871	0.517676	0.933673
lmo2688	lmo2688	cell division protein FtsW	82	527	200	141	1.00041	7.05756	2.44602	1.80554	-0.397147	1.88831	0.517686	0.933673
lmo2680	kdpC	potassium-transporting ATPase subunit C	1070	1453	952	736	25.7664	38.4076	22.9813	18.6026	-0.374083	4.18378	0.518834	0.934817
lmo2443	lmo2443	hypothetical protein	62	122	52	53	2.03689	4.39964	1.71257	1.82759	-0.499602	0.321424	0.518914	0.934817
lmo0117	lmaB	antigen B	88	190	229	94	3.11346	7.37896	8.12202	3.49071	0.429389	1.3377	0.519955	0.935087
lmo0020	lmo0020	GntR family transcriptional regulator	102	314	309	140	1.89936	6.41827	5.76811	2.73628	0.394434	1.83315	0.520025	0.935087
lmo2338	pepC	aminopeptidase	2069	2152	2641	2174	21.5299	24.5813	27.5498	23.7447	0.352451	5.33825	0.520272	0.935087
lmo2846	lmo2846	hypothetical protein	4	17	14	11	0.175216	0.817419	0.614767	0.505747	0.606129	-2.14149	0.520888	0.935087
lmot09	lmot09	tRNA-Pro	27	26	23	42	0.829972	3.53034	9.04817	3.70236	0.542913	-0.786278	0.521373	0.935087
lmo1736	lmo1736	hypothetical protein	778	867	668	473	2.0968	4.13924	3.2716	1.06491	-0.37169	3.60712	0.52158	0.935087
lmo2344	lmo2344	hypothetical protein	21	16	17	7	1.08526	0.907643	0.880706	0.379698	-0.568018	-1.7349	0.521592	0.935087
lmo2107	lmo2107	DeoR family transcriptional regulator	29	101	104	45	1.76433	4.03367	3.75691	1.49425	0.491107	0.226322	0.522159	0.935087
lmo2165	lmo2165	Crp/Fnr family transcriptional regulator	283	714	442	207	7.41247	34.3722	22.4568	5.32327	-0.362505	2.73894	0.522688	0.935087
lmo2247	lmo2247	oxidoreductase	1108	1286	799	802	33.2181	62.6827	45.9739	47.6462	-0.370439	4.14013	0.523166	0.935087
lmo0029	lmo0029	hypothetical protein	6068	4728	3160	4330	246.985	211.244	128.938	184.986	-0.352467	6.39439	0.523489	0.935087
lmo2771	lmo2771	beta-glucosidase	408	633	529	204	3.88523	6.6167	5.04987	2.03898	-0.36129	2.89012	0.523569	0.935087
lmo0255	lmo0255	hypothetical protein	11	22	25	17	24.2026	63.45	39.514	21.0792	0.601615	-1.49362	0.524343	0.935087
lmo2093	lmo2093	hypothetical protein	25	19	11	15	2.24673	3.11767	1.57233	1.31257	-0.583588	-1.51563	0.524634	0.935087
lmo0577	lmo0577	hypothetical protein	459	455	512	523	76.8762	105.808	71.3349	70.1379	0.361989	3.14873	0.524955	0.935087
lmo1023	lmo1023	potassium transporter	1049	1604	1138	662	4.42128	6.34651	4.46464	4.48761	-0.368305	4.23573	0.52499	0.935087
lmo0332	lmo0332	hypothetical protein	329	304	167	255	4.07378	11.2227	12.9101	5.68276	-0.365327	2.27286	0.52518	0.935087
lmo2327	lmo2327	hypothetical protein	100	240	185	39	5.11048	18.2628	14.6292	7.74798	-0.434006	1.18096	0.525246	0.935087
lmo2631	rplD	50S ribosomal protein L4	6332	19452	24558	4417	140.017	472.157	544.379	102.517	0.360447	7.75143	0.5253	0.935087
lmo2243	lmo2243	AraC family transcriptional regulator	4057	4924	6220	4026	69.0866	84.2621	80.1476	43.7313	0.350301	6.39603	0.526106	0.935312
lmo1802	lmo1802	DNA-binding protein	781	2607	2947	739	2.941	15.2696	8.44075	2.46463	0.356005	4.80952	0.526223	0.935312
lmo0981	lmo0981	transporter	2607	2212	2546	2903	93.081	125.462	119.822	71.9008	0.344485	5.56327	0.526686	0.935312
lmo1689	lmo1689	A/G-specific adenine glycosylase	4979	6960	5312	3013	46.9799	69.6008	62.7841	41.536	-0.349747	6.42926	0.526921	0.935312
lmo1090	lmo1090	glycosyltransferase	88	268	123	86	39.1275	54.9371	39.7527	54.473	-0.430816	1.20893	0.526964	0.935312
lmo1456	lmo1456	hypothetical protein	2382	3027	2328	1465	3.31106	12.076	5.15949	1.10705	-0.346491	5.30758	0.527481	0.935312
lmo1872	lmo1872	methyltransferase	131	371	435	123	37.7737	68.7113	43.6338	13.0421	0.371938	2.10221	0.527505	0.935312
lmo1393	lmo1393	peptidase	1439	7105	4624	953	77.0479	257.552	228.277	42.4049	-0.342192	5.73659	0.528176	0.935974
lmo2746	lmo2746	hypothetical protein	144	195	152	76	7.88474	11.7203	8.34327	4.36781	-0.420589	1.28499	0.528867	0.936133
lmo2181	lmo2181	hypothetical protein	6	35	21	23	0.583774	1.92241	1.01082	0.742705	0.549158	-1.363	0.529229	0.936133
lmo2223	lmo2223	hypothetical protein	2993	15664	10140	1953	4.40475	24.2287	43.9607	10.3065	-0.350588	6.85152	0.529526	0.936133
lmo1111	lmo1111	hypothetical protein	24	71	30	22	0.367954	1.13092	1.99185	1.12	-0.534275	-0.668039	0.529539	0.936133
lmo0467	lmo0467	hypothetical protein	91	301	206	45	5.45293	17.1242	8.00148	7.44875	-0.420018	1.33739	0.530182	0.936133
lmo0041	lmo0041	hypothetical protein	29	96	68	66	0.513013	1.86416	1.20589	1.22546	0.486484	0.174214	0.531421	0.936133
lmo2065	lmo2065	hypothetical protein	3172	2870	2917	3767	22.9314	18.8247	24.437	26.2759	0.340935	5.87544	0.531502	0.936133
lmo1307	lmo1307	hypothetical protein	24	142	150	35	2.01395	4.36166	4.71988	3.59926	0.456315	0.484075	0.531662	0.936133
lmo0022	lmo0022	PTS fructose transporter subunit IIB	14	57	52	29	0.395043	1.76552	1.47091	0.858895	0.530137	-0.604792	0.531809	0.936133
lmo0238	cysE	serine O-acetyltransferase	332	561	446	486	2.82009	7.40731	4.74537	1.5857	0.354439	3.00956	0.53193	0.936133
lmo1290	lmo1290	internalin	88	303	211	182	30.8142	58.4617	36.0945	18.7509	0.390353	1.7252	0.532215	0.936133
lmo1764	purD	phosphoribosylamine--glycine ligase	21	97	68	57	0.243356	1.09523	0.292746	0.510855	0.495213	0.0560357	0.5324	0.936133
lmo1534	lmo1534	L-lactate dehydrogenase	2151	2511	3053	2205	112.418	110.787	59.1577	46.3312	0.340827	5.45279	0.532537	0.936133
lmo2375	lmo2375	hypothetical protein	1076	1437	1379	451	37.4923	54.9627	48.1684	16.4942	-0.361273	4.18678	0.532642	0.936133
lmo2551	rho	transcription termination factor Rho	190	505	197	219	2.06107	6.01327	2.14226	2.49349	-0.364494	2.21268	0.532725	0.936133
lmo2788	bvrA	transcription antiterminator	1798	2324	2937	1737	29.8548	42.3586	48.8873	30.2726	0.342041	5.25625	0.533732	0.936468
lmo1804	smc	chromosome condensation protein Smc	759	3590	2173	606	527.401	460.797	390.614	672.643	-0.350368	4.76559	0.534071	0.936468
lmo0802	lmo0802	hypothetical protein	755	843	1055	780	3.77915	8.07159	5.52116	4.21261	0.361618	3.93006	0.534162	0.936468
lmo2150	lmo2150	hypothetical protein	728	543	428	473	4.8294	8.68388	2.53591	3.62069	-0.356339	3.31733	0.534607	0.936468
lmo1210	lmo1210	hypothetical protein	115	345	160	115	1.84497	6.73169	4.87125	2.86382	-0.403174	1.58712	0.534699	0.936468
lmo0297	lmo0297	transcriptional antiterminator BglG	618	1846	1903	732	0.711252	2.65451	0.475335	0.796303	0.358483	4.37016	0.535404	0.936475
lmo2712	lmo2712	gluconate kinase	6082	6398	4687	4051	55.3935	63.9644	42.7933	38.7258	-0.343199	6.55117	0.535736	0.936475
lmo1249	lmo1249	hypothetical protein	19	28	27	30	0.815353	1.72117	1.00598	1.05329	0.542833	-1.01509	0.535859	0.936475
lmo1592	lmo1592	thiamine biosynthesis protein ThiI	1441	2905	2387	676	71.6369	183.556	135.558	84.5249	-0.345242	4.90445	0.535935	0.936475
lmo1676	menF	menaquinone-specific isochorismate synthase	63433	60237	43745	42272	3.8924	6.52745	3.67816	2.69501	-0.357465	9.87287	0.536191	0.936475
lmot28	lmot28	tRNA-Met	0	0	2	0	618.872	809.713	385.06	576.766	3.2281	-4.55924	0.537388	0.938045
lmo0387	lmo0387	hypothetical protein	3789	3997	4056	4487	17.5693	25.4338	15.1585	19.5699	0.338252	6.21048	0.538478	0.939001
lmo0292	lmo0292	heat-shock protein htrA serine protease	5794	13089	10712	2571	16.4973	43.7209	24.9269	15.0862	-0.343614	7.00228	0.538949	0.939001
lmo1579	lmo1579	alanine dehydrogenase	2291	2360	2221	2824	51.8649	63.4267	58.3179	30.6151	0.335215	5.47034	0.539012	0.939001
lmo0409	lmo0409	internalin	307	436	326	191	51.5812	74.4004	61.5375	45.803	-0.344177	2.43047	0.539386	0.939001
lmo1244	lmo1244	phosphoglycerate mutase	1576	1693	1266	1021	68.6106	365.934	267.032	42.5463	-0.349387	4.61297	0.539426	0.939001
lmo0516	lmo0516	encapsulation protein CapA	703	1159	1328	745	80.7705	92.4786	57.5407	69.5094	0.355885	4.07205	0.539863	0.939242
lmo2857	lmo2857	hypothetical protein	43	280	292	56	1.25972	9.00417	8.57541	1.72194	0.403964	1.38154	0.54035	0.93957
lmo0376	lmo0376	transcriptional regulator	8384	7246	9518	8507	0.586504	1.25372	2.97069	0.680398	0.343936	7.25656	0.540809	0.939812
lmot18	lmot18	tRNA-Glu	2	21	8	3	0	0.639984	0.974103	0	-0.679663	-2.59466	0.541352	0.939812
lmo0101	lmo0101	transcriptional regulator	1767	2008	1126	1404	82.9305	103.448	52.9766	69.1625	-0.343159	4.81231	0.541438	0.939812
lmo1380	lmo1380	hypothetical protein	2478	2467	2876	2655	260.463	370.257	182.641	219.239	0.330981	5.56287	0.54298	0.939812
lmo0170	lmo0170	hypothetical protein	3256	5513	4900	1460	35.4875	65.957	53.5372	16.7021	-0.33183	5.95515	0.543113	0.939812
lmo2050	lmo2050	excinuclease ABC subunit A	472	715	665	608	4.82476	22.8722	10.5768	2.97724	0.350023	3.43697	0.543777	0.939812
lmo1815	lmo1815	hypothetical protein	945	3696	3676	1140	5.94717	8.28937	10.7441	9.81235	0.333323	5.22616	0.544229	0.939812
lmo0708	lmo0708	flagellar protein	4	15	12	11	0.137296	4.63431	1.06667	0.756562	0.629872	-2.23997	0.544403	0.939812
lmo1555	hemD	uroporphyrinogen-III synthase	99	534	327	74	21.5836	47.4885	46.6892	37.3695	-0.365865	1.97617	0.544417	0.939812
lmo0683	lmo0683	chemotaxis protein CheR	2	76	23	14	0.0647807	1.4933	0.422111	0.492958	-0.573135	-1.11353	0.544556	0.939812
lmo1819	lmo1819	ribosome-associated GTPase	170	684	652	229	16.6707	34.3037	30.8355	13.1661	0.341286	2.79208	0.544856	0.939812
lmo1898	lmo1898	hypothetical protein	589	2075	2230	617	7.52544	13.8257	7.63827	4.32872	0.348208	4.45055	0.545027	0.939812
lmo0052	lmo0052	hypothetical protein	13489	13543	10610	8560	94.2883	103.914	74.3466	62.8026	-0.342979	7.67503	0.545193	0.939812
lmo2669	lmo2669	hypothetical protein	228	374	391	262	3.86963	6.96767	6.65241	4.66726	0.340607	2.44137	0.545246	0.939812
lmo1334	lmo1334	hypothetical protein	1929	7057	7959	1671	47.0931	159.906	192.55	70.9387	0.33231	6.18796	0.545264	0.939812
lmo1316	cdsA	phosphatidate cytidylyltransferase	509	574	676	544	26.2856	37.2241	33.7866	29.0802	0.347352	3.36017	0.546243	0.940985
lmo0895	sigB	RNA polymerase sigma factor SigB	519	736	909	509	1.86693	3.84712	2.01614	1.71014	0.348205	3.52874	0.547649	0.941875
lmo2649	ulaA	PTS system ascorbate transporter subunit IIC	178	169	220	186	1.89076	1.97053	2.34265	2.07374	0.377512	1.7751	0.547701	0.941875
lmo0067	lmo0067	dinitrogenase reductase ADP-ribosylation protein	232	887	837	317	3.23354	13.5705	11.6945	4.63741	0.342278	3.18765	0.548114	0.941875
lmo1685	gsaB	glutamate-1-semialdehyde aminotransferase	649	668	380	508	591.288	610.872	308.711	341.936	-0.344733	3.31415	0.548458	0.941875
lmo1849	lmo1849	metal ABC transporter ATP-binding protein	66181	70437	50869	44319	10.587	51.148	32.2289	15.4444	-0.346993	9.99931	0.548481	0.941875
lmo2582	lmo2582	histidine kinase	272	472	438	350	2.71966	5.18047	4.39024	3.67316	0.339809	2.73426	0.548665	0.941875
lmo2482	lgt	prolipoprotein diacylglyceryl transferase	1640	1840	1825	1956	27.1333	33.4163	30.2684	33.9667	0.331838	5.0339	0.548854	0.941875
lmo0061	lmo0061	hypothetical protein	39	574	200	135	0.119665	1.93328	0.615177	0.434772	-0.370894	1.84278	0.549307	0.941924
lmo1373	lmo1373	branched-chain alpha-keto acid dehydrogenase subunit E1	1154	1349	1974	954	1.48288	2.53818	6.91613	3.2052	0.342003	4.55669	0.549972	0.941924
lmo1623	lmo1623	hypothetical protein	201	206	260	209	2.4194	4.34494	4.71359	5.47366	0.362932	1.98123	0.550008	0.941924
lmo2795	lmo2795	RpiR family transcription regulator	684	900	624	465	11.6952	16.8918	10.6956	8.34508	-0.34568	3.53217	0.550167	0.941924
lmo1935	lmo1935	protein-tyrosine/serine phosphatase	1124	1462	1634	1229	53.8907	71.621	61.5447	24.437	0.340517	4.58222	0.550809	0.941924
lmo1385	lmo1385	hypothetical protein	2930	3120	3088	3469	93.7791	98.7214	53.106	53.931	0.324323	5.83712	0.551208	0.941924
lmo2433	lmo2433	acetylesterase	35018	25591	21204	22505	636.612	510.684	386.428	429.426	-0.341245	8.89958	0.552289	0.941924
lmo1063	lmo1063	ABC transporter ATP binding protein	27	77	26	30	51.6258	65.1168	40.5521	41.3524	-0.509446	-0.530961	0.552328	0.941924
lmo1184	lmo1184	carbon dioxide concentrating mechanism protein	13	18	13	6	1.14371	3.21285	1.43007	1.01973	-0.53694	-2.02849	0.552401	0.941924
lmo0026	lmo0026	copper homeostasis protein CutC	24	88	68	52	0.515824	2.07613	1.4651	1.17306	0.469348	-0.00150076	0.552413	0.941924
lmo2198	trpS	tryptophanyl-tRNA synthetase	1635	2375	1687	1094	4692.54	8518.14	6793.66	2811.01	-0.332532	4.85646	0.552603	0.941924
lmo0382	lmo0382	transcriptional regulator	663	970	737	961	0.856098	5.30673	1.11062	0.546187	0.345039	3.89992	0.552668	0.941924
lmo1120	lmo1120	hypothetical protein	32	113	100	57	0.492796	4.61601	1.9431	0.413793	0.444396	0.349931	0.552771	0.941924
lmo0826	lmo0826	transporter	1499	1139	1674	1415	0.527533	1.80959	1.40471	0.761339	0.335289	4.7096	0.553819	0.942083
lmo1465	lmo1465	metalloprotease	234	652	677	262	101.446	305.277	240.163	108.138	0.334296	2.89762	0.553897	0.942083
lmo0413	lmo0413	hypothetical protein	1625	1805	1789	1930	25.3904	160.609	175.258	26.7016	0.327793	5.01272	0.554167	0.942083
lmo0592	lmo0592	hypothetical protein	8855	12503	10171	5058	4.46232	6.90956	2.51155	1.92318	-0.332403	7.27382	0.554481	0.942083
lmo2652	lmo2652	transcriptional antiterminator	3490	7634	8074	3811	23.2975	55.9394	54.0308	26.7024	0.327578	6.57955	0.554659	0.942083
lmo2743	lmo2743	translaldolase	3037	2817	3606	3016	64.9696	66.1506	77.332	67.7209	0.320619	5.81386	0.55559	0.943155
lmo0456	lmo0456	permease	270	177	202	133	0.667229	4.7851	0.820482	0.597612	-0.36401	1.83519	0.556692	0.944349
lmo1315	lmo1315	UDP pyrophosphate synthase	4101	3912	4897	4143	13.3154	16.6304	13.9533	17.1943	0.323529	6.26293	0.556893	0.944349
lmo0879	lmo0879	hypothetical protein	17	59	43	39	10.9345	24.2595	43.0627	10.2321	0.488784	-0.517435	0.557243	0.944435
lmo0115	lmaD	hypothetical protein	84	209	269	68	2.70176	7.37896	8.67337	2.29563	0.388904	1.36572	0.557557	0.944457
lmo2481	lmo2481	pyrophosphatase PpaX	939	876	693	600	19.8113	20.2877	14.6571	13.2869	-0.340425	3.79614	0.558371	0.944954
lmo1506	lmo1506	transporter	52	122	119	74	7.57948	27.358	20.5275	4.53592	0.426518	0.658108	0.55875	0.944954
lmo1569	fxsA	FxsA	9675	7320	4841	7128	244.833	235.383	195.309	198.549	-0.327193	7.06533	0.559084	0.945011
lmo0463	lmo0463	hypothetical protein	30	32	20	18	7.68512	6.8382	5.95312	9.8996	-0.520996	-1.08416	0.559624	0.945129
lmo0240	lmo0240	hypothetical protein	84	201	141	45	2.87801	8.56223	7.57673	2.03267	-0.409512	0.94187	0.559754	0.945129
lmo1237	racE	glutamate racemase	2159	3824	3182	2946	24.6656	50.5124	39.6208	9.41852	0.315446	5.7179	0.560693	0.945572
lmo0635	lmo0635	hypothetical protein	170	718	722	198	2.55524	8.15962	3.98201	4.1449	0.328484	2.83413	0.560977	0.945572
lmo2407	lmo2407	hypothetical protein	1328	1572	753	1156	58.1718	75.5872	33.0657	53.1494	-0.335222	4.42799	0.561217	0.945572
lmo0400	lmo0400	PTS fructose transporter subunit IIC	48	244	109	59	13.5844	18.3712	7.92764	6.02512	-0.420058	0.863093	0.561836	0.945982
lmo2203	lmo2203	N-acetylmuramoyl-L-alanine amidase	278	1117	811	136	429.499	346.602	301.089	334.099	-0.329666	3.16159	0.562062	0.945982
lmo0421	lmo0421	rod shape-determining protein RodA	538	897	657	340	5.1775	17.5189	9.17111	1.873	-0.332076	3.35066	0.563083	0.947195
lmo0262	inlG	internalin G	52	254	278	54	0.441545	1.48434	1.42011	0.56	0.382074	1.32516	0.563883	0.947641
lmo0308			2	13	7	10	0.179365	0.914122	1.10453	0.618576	0.612006	-2.56253	0.564027	0.947641
lmo0968	ppnK	inorganic polyphosphate/ATP-NAD kinase	808	1539	1621	905	80.8136	83.5254	43.9512	61.1066	0.333725	4.36577	0.564251	0.947641
lmo1021	lmo1021	two-component sensor histidine kinase	4392	6526	7533	4434	21.9309	36.8101	23.8502	14.5266	0.319386	6.62117	0.564971	0.947679
lmo1537	obgE	GTPase ObgE	34201	32115	25031	22376	89.8489	74.7328	143.035	137.666	-0.330444	8.98788	0.565247	0.947679
lmo2263	lmo2263	hypothetical protein	30551	24568	21694	18676	21.8206	32.5738	34.7721	22.4539	-0.329433	8.75047	0.5655	0.947679
lmo1932	lmo1932	heptaprenyl diphosphate synthase subunit I	3381	3737	2287	2641	83.2981	99.0887	191.419	185.735	-0.311524	5.74596	0.565999	0.947679
lmo1806	acpP	acyl carrier protein	8944	7119	6608	10868	4.73126	13.056	9.94102	3.58225	0.32296	7.2995	0.566041	0.947679
lmo1809	plsX	glycerol-3-phosphate acyltransferase PlsX	253	475	384	360	21.3405	26.8923	13.2449	6.54516	0.323924	2.67967	0.566241	0.947679
lmo2440	lmo2440	hypothetical protein	290	358	393	317	10.4206	14.1208	14.1565	11.9558	0.325357	2.59239	0.566836	0.947679
lmo1681	lmo1681	5-methyltetrahydropteroyltriglutamate-- homocysteine S-methyltransferase	1116	1371	777	897	433.89	479.7	302.484	342.402	-0.331819	4.201	0.567268	0.947679
lmo1049	lmo1049	molybdopterin biosynthesis protein MoeB	1848	1661	1683	2141	308.262	258.118	178.09	234.505	0.316174	5.07938	0.567357	0.947679
lmo2197	lmo2197	hypothetical protein	77	227	100	80	22.6508	36.1169	23.4287	15.9078	-0.406911	1.00037	0.56764	0.947679
lmo0452	lmo0452	hypothetical protein	105	436	293	225	29.5906	42.3713	28.9485	31.6237	0.333181	2.12997	0.567846	0.947679
lmo1103	lmo1103	hypothetical protein	28	48	28	18	0.0447167	1.59176	0.614767	0.375479	-0.494853	-0.873618	0.568372	0.947679
lmo1224	lmo1224	hypothetical protein	258	1658	1597	348	12.0266	30.6711	15.5262	5.95417	0.330545	3.88747	0.568954	0.947679
lmo1888	lmo1888	hypothetical protein	19658	16919	14272	12366	27.3439	53.4559	40.0274	13.183	-0.324177	8.14867	0.569306	0.947679
lmo1394	lmo1394	3-ketoacyl-ACP reductase	9826	19168	20686	10459	36.9623	40.2855	17.2724	13.6823	0.322775	7.9798	0.57031	0.947679
lmo0602	lmo0602	transcripitonal regulator	507	636	711	546	37.3954	29.7219	84.9982	101.085	0.326885	3.40595	0.57071	0.947679
lmo1565	polA	DNA polymerase I	4972	15452	11342	2738	174.336	273.119	102.004	59.3638	-0.317179	7.07214	0.571138	0.947679
lmo0495	lmo0495	hypothetical protein	273	767	355	298	4.35254	14.9154	14.7122	5.68177	-0.321729	2.79938	0.571435	0.947679
lmo2368	lmo2368	hypothetical protein	1451	5312	3577	988	49.0719	197.199	121.27	35.071	-0.308699	5.45656	0.571542	0.947679
lmo2753	lmo2753	hypothetical protein	374	378	512	345	21.5023	23.8554	29.5088	20.819	0.320323	2.84132	0.572049	0.947679
lmo2059	lmo2059	potassium channel protein	1184	1023	745	822	10.0586	29.1366	17.3226	4.53432	-0.32771	4.0977	0.572224	0.947679
lmo0772	lmo0772	transcriptional regulator	147	687	461	95	173.235	251.738	183.612	117.31	-0.318446	2.40859	0.573048	0.947679
lmo0073	lmo0073	hypothetical protein	167	121	162	176	8.08531	6.43053	7.86255	8.94374	0.366173	1.55013	0.573322	0.947679
lmo0900	lmo0900	hypothetical protein	1943	4446	2953	1413	266.033	252.332	172.709	169.777	-0.307228	5.45352	0.573474	0.947679
lmo0151	lmo0151	hypothetical protein	105	336	233	59	3.55103	12.4734	7.8993	2.09432	-0.364174	1.53354	0.573744	0.947679
lmo0420	lmo0420	hypothetical protein	365	568	308	313	3.67316	11.4298	6.91613	1.03927	-0.319406	2.75094	0.573849	0.947679
lmo0340	lmo0340	hypothetical protein	87	79	100	97	6.65053	8.20993	128.236	68.659	0.408859	0.749149	0.57385	0.947679
lmo2450	lmo2450	carboxylesterase	2675	6349	4149	1990	49.4115	128.733	76.8274	38.5819	-0.306871	5.94493	0.573869	0.947679
lmo2135	lmo2135	PTS fructose transporter subunit IIC	46	177	71	56	0.132676	0.873825	1.10835	0.371353	-0.42573	0.517276	0.574446	0.947679
lmo0275	lmo0275	hypothetical protein	2196	5375	4357	1058	3.98901	9.56772	4.52537	6.86888	-0.304024	5.6876	0.574494	0.947679
lmo0468	lmo0468	hypothetical protein	48	93	117	49	35.3937	71.6203	27.3571	16.9655	0.431776	0.398119	0.574839	0.947679
lmo0949	lmo0949	hypothetical protein	2153	2248	2305	2445	40.9249	88.8693	52.1486	46.2497	0.307044	5.37246	0.574879	0.947679
lmo1613	lmo1613	hypothetical protein	477	679	457	344	20.8793	47.4584	51.8763	15.6504	-0.317775	3.0764	0.575132	0.947679
lmo1272	rbgA	ribosomal biogenesis GTPase	873	4072	2606	665	0.35257	1.8647	1.18884	0.555088	-0.311099	4.96981	0.575453	0.947679
lmo2370	lmo2370	aminotransferase	4017	4101	4312	4497	47.4959	53.2262	51.1094	55.8089	0.308199	6.26028	0.575645	0.947679
lmo1920	lmo1920	hypothetical protein	700	787	817	804	601.363	843.532	350.721	246.817	0.32591	3.80515	0.575661	0.947679
lmo2178	lmo2178	peptidoglycan binding protein	351	1577	1593	399	0.127651	0.634927	0.511862	0.527559	0.324872	3.93707	0.575666	0.947679
lmo1701	lmo1701	hypothetical protein	274	594	679	259	38.9252	89.2314	100.194	43.7631	0.317148	2.90212	0.575918	0.947679
lmo0455	lmo0455	hypothetical protein	343	572	439	491	0.45117	2.72386	0.791492	0.473551	0.317126	3.02629	0.576011	0.947679
lmo1306	lmo1306	hypothetical protein	6737	8511	8729	7665	2.52592	6.91101	7.95544	3.16563	0.313149	7.13103	0.576561	0.94771
lmo2183	lmo2183	ferrichrome ABC transporter permease	8	257	97	45	0.0316112	2.20341	0.570402	0.398151	-0.417155	0.608606	0.577117	0.94771
lmo1727	lmo1727	LacI family transcriptional regulator	854	1103	1124	988	1.95031	3.18686	1.78953	0.973518	0.323118	4.17241	0.577507	0.94771
lmo0393	lmo0393	hypothetical protein	1935	9386	10942	1081	4.40509	7.39537	12.7932	7.88732	0.307823	6.46754	0.577852	0.94771
lmo0336	lmo0336	hypothetical protein	21	77	102	14	0.108648	0.954097	0.254136	0.228075	0.443616	-0.195737	0.577967	0.94771
lmo1378	lisK	two-component sensor histidine kinase	3808	7382	6200	1900	121.249	132.503	141.069	136.354	-0.306137	6.29251	0.578343	0.94771
lmo0414	lmo0414	hypothetical protein	3164	2898	2344	2090	7.98136	16.854	9.89956	6.88641	-0.302258	5.55438	0.578401	0.94771
lmo2253	lmo2253	phosphoglucomutase	8800	6386	8897	8508	85.9165	78.6014	120.564	167.969	0.312097	7.22921	0.578651	0.94771
lmo1668	lmo1668	hypothetical protein	2981	3028	2516	1890	1216.89	1003.4	564.273	706.672	-0.30197	5.52222	0.579134	0.94771
lmot21	lmot21	tRNA-Ile	123	90	134	123	0	0	0	0	0.386859	1.12919	0.579701	0.94771
lmo0155	lmo0155	zinc ABC transporter permease	70	167	67	73	1.19688	3.13436	1.1484	1.31009	-0.407098	0.68273	0.579824	0.94771
lmo2132	lmo2132	hypothetical protein	428	536	681	398	1.10386	1.81756	1.99799	1.78621	0.316434	3.15549	0.579901	0.94771
lmo2523	lmo2523	single-strand DNA-binding protein	8	16	16	13	0.301602	0.662133	0.604689	0.514415	0.543679	-1.93241	0.58021	0.94771
lmot23	lmot23	tRNA-His	56	31	34	27	167.147	127.711	152.312	135.282	-0.454696	-0.494035	0.580247	0.94771
lmo2004	lmo2004	GntR family transcriptional regulator	18	163	73	28	2.59064	8.68327	10.0131	2.8791	-0.446639	0.128661	0.580544	0.94771
lmo1504	alaS	alanyl-tRNA synthetase	577	1245	884	372	0.476435	1.22699	1.09299	0.711636	-0.320643	3.65115	0.580931	0.947851
lmo1317	lmo1317	1-deoxy-D-xylulose 5-phosphate reductoisomerase	1103	1255	1153	1357	10.6296	13.3806	11.5633	9.18005	0.317215	4.46213	0.581393	0.947855
lmo1115	lmo1115	fibrinogen-binding protein	54	120	82	98	9.73997	23.5468	10.1127	5.3144	0.399602	0.651177	0.581536	0.947855
lmo2621	rplX	50S ribosomal protein L24	586	1883	1579	182	25.916	91.4118	70.0036	8.44827	-0.317424	4.02154	0.583802	0.949863
lmo1778	lmo1778	ABC transporter ATP-binding protein	1508	2660	1539	1268	27.5854	113.444	79.9534	15.6691	-0.305818	4.8868	0.584325	0.949863
lmo2799	lmo2799	PTS mannitol transporter subunit IIBC	69	159	129	110	0.676675	1.71163	1.2682	1.13227	0.382964	1.01847	0.58478	0.949863
lmo2062	lmo2062	copper transporter	2324	3755	2919	3204	2.80278	3.31325	8.28495	9.80603	0.296288	5.74782	0.585031	0.949863
lmo1564	mutM	formamidopyrimidine-DNA glycosylase	580	1787	1240	370	188.992	223.705	63.9701	40.0426	-0.316724	3.96796	0.585359	0.949863
lmo1760	lmo1760	geranylgeranylglyceryl phosphate synthase-like protein	2085	3911	3193	2841	85.0083	84.5817	36.9403	53.501	0.295558	5.6992	0.585421	0.949863
lmo1092	lmo1092	nicotinate phosphoribosyltransferase	4228	5408	4285	5608	48.1377	54.7521	26.5454	17.7636	0.301389	6.46018	0.585783	0.949863
lmo0306	lmo0306	hypothetical protein	144	621	443	78	0.0773013	0.551546	0.271221	0.405679	-0.310855	2.29909	0.585971	0.949863
lmo0521	lmo0521	6-phospho-beta-glucosidase	967	2178	2513	872	0.404004	1.94446	1.65115	1.0438	0.307322	4.7419	0.58614	0.949863
lmo1505	lmo1505	ABC transporter ATP-binding protein	24	53	15	27	17.3734	43.7413	35.7182	18.5093	-0.486483	-0.893059	0.586273	0.949863
lmo0438	lmo0438	hypothetical protein	4	48	44	12	7.22768	13.6136	11.9934	9.94253	0.465018	-1.14018	0.586367	0.949863
lmo1910	lmo1910	oxidoreductase	1794	2664	1828	1297	2.83975	4.16956	6.77622	10.7379	-0.300954	5.01889	0.586749	0.949863
lmo2248	lmo2248	hypothetical protein	1495	2570	2064	2043	73.7152	82.1296	62.8336	53.1759	0.298879	5.15725	0.587506	0.949863
lmo0419	lmo0419	hypothetical protein	1867	2259	1421	1452	5.93404	10.8603	7.26442	3.93616	-0.301783	4.94667	0.587698	0.949863
lmot29	lmot29	tRNA-Met	97	108	131	106	101.346	66.8526	45.4318	29.2152	0.384747	0.999042	0.587875	0.949863
lmo1941	lmo1941	hypothetical protein	5566	15705	10700	3844	10.9286	27.4014	19.6942	10.501	-0.303879	7.15272	0.588003	0.949863
lmo1593	lmo1593	iron-sulfur cofactor synthesis protein NifS	1998	3328	3342	2242	119.247	143.936	71.5657	91.1021	0.29448	5.55033	0.588328	0.949863
lmo2116	lmo2116	hypothetical protein	134	277	153	112	17.8601	20.9163	16.5269	16.5204	-0.355544	1.50978	0.588499	0.949863
lmo1520	hisS	histidyl-tRNA synthetase	1184	2250	1661	752	27.4747	73.2907	27.7256	9.43137	-0.307923	4.59268	0.588998	0.950182
lmo2392	lmo2392	hypothetical protein	3878	2977	2419	2649	228.674	192.695	142.992	163.952	-0.292261	5.7688	0.59038	0.951219
lmo0483	lmo0483	hypothetical protein	1616	2091	1765	947	67.3385	77.467	36.5978	33.8182	-0.302369	4.77904	0.591007	0.951219
lmo0095	lmo0095	hypothetical protein	290	446	372	163	6.32149	10.6718	8.12891	3.72937	-0.301603	2.42048	0.591328	0.951219
lmo2421	lmo2421	two-component sensor histidine kinase	2192	2455	2041	1371	26.4618	32.5321	24.6996	17.3717	-0.296006	5.13557	0.591328	0.951219
lmo2264	lmo2264	hypothetical protein	1428	1942	2270	1400	2.05264	3.83873	6.47792	2.95241	0.299123	4.93224	0.591454	0.951219
lmo0865	lmo0865	phosphomannomutase	111	354	149	133	44.5834	47.7619	36.2637	34.8593	-0.344949	1.618	0.591497	0.951219
lmo1535	lmo1535	hypothetical protein	2940	4332	4472	3219	365.826	377.072	268.399	251.214	0.292765	6.02204	0.592429	0.951219
lmo2399	lmo2399	hypothetical protein	3663	4161	3472	4634	38.5531	48.073	36.6328	51.1923	0.293961	6.17868	0.592513	0.951219
lmo0731	lmo0731	hypothetical protein	3140	2546	2015	2169	185.519	251.904	91.8082	44.8397	-0.291299	5.48965	0.593053	0.951219
lmo2657	lmo2657	deoxyguanosinetriphosphate triphosphohydrolase	2023	3653	2951	1156	19.9671	39.5776	29.1981	11.9757	-0.292648	5.33328	0.593108	0.951219
lmo2690	lmo2690	TetR family transcriptional regulator	11417	11399	10126	6820	277.84	304.502	247.029	174.202	-0.301397	7.44998	0.593266	0.951219
lmo1533	ruvA	Holliday junction DNA helicase RuvA	3710	4422	2013	3450	55.8774	90.3771	85.2037	64.2149	-0.291189	5.93252	0.593612	0.95129
lmo2780	lmo2780	PTS cellbiose transporter subunit IIA	3	29	26	10	0.133964	1.4215	1.16388	0.468698	0.532808	-1.71424	0.594144	0.951658
lmo0889	RsbR	positive regulator of sigma-B activity	6000	20366	14354	3762	71.8451	224.467	110.052	20.5789	-0.300001	7.43402	0.594858	0.952003
lmo1991	ilvA	threonine dehydratase	34	91	32	38	792.884	831.321	249.884	256.868	-0.457737	-0.249251	0.595171	0.952003
lmo0264	inlE	internalin E	48	147	154	58	13.699	31.4912	14.8606	6.63359	0.381762	0.752179	0.595266	0.952003
lmo1629	trpF	N-(5'-phosphoribosyl)anthranilate isomerase	19	110	35	34	1.70449	5.13786	0.705174	0.383367	-0.443387	-0.297131	0.595856	0.952234
lmo1503	lmo1503	hypothetical protein	19491	25034	20782	11690	0.475803	1.15338	0.298109	0.561831	-0.302633	8.36519	0.596016	0.952234
lmo0425	lmo0425	transcriptional antiterminator BglG	114	510	480	146	0.515824	1.98176	2.37001	0.812117	0.299811	2.30549	0.596782	0.952646
lmo2700	lmo2700	aldo/keto reductase	1905	1996	1164	1552	31.1812	35.8624	19.0993	26.6634	-0.295267	4.89652	0.597126	0.952646
lmo2111	lmo2111	nitroreductase	717	690	611	883	24.5502	24.8504	34.4309	43.3856	0.307709	3.74504	0.597407	0.952646
lmo0665	lmo0665	hypothetical protein	508	494	352	366	73.8562	92.14	44.3637	54.8055	-0.299748	2.95162	0.597484	0.952646
lmo1669	lmo1669	hypothetical protein	466	854	824	552	29.0285	88.8773	19.8784	6.83149	0.304052	3.52817	0.599178	0.954109
lmo0173			11	98	90	24	0.290769	2.84356	2.38487	0.665874	0.412531	-0.159123	0.59931	0.954109
lmo0697	flgE	flagellar hook protein FlgE	21	103	41	28	0.37518	1.25075	0.933294	0.350036	-0.448384	-0.33514	0.600593	0.955231
lmo1312	lmo1312	hypothetical protein	27	34	20	18	49.4562	132.164	110.385	19.9852	-0.468468	-1.11182	0.600621	0.955231
lmo1322	nusA	transcription elongation factor NusA	10641	48973	33821	6646	42.9127	291.415	136.248	14.9655	-0.299068	8.56669	0.601104	0.955437
lmo2057	ctaB	protoheme IX farnesyltransferase	23591	17463	23619	22842	57.2524	53.8205	40.7132	58.7672	0.298835	8.65297	0.60175	0.955437
lmo2775	lmo2775	bacteriocin transporter	51	148	91	105	0.324441	1.0335	0.58033	0.701101	0.369159	0.780688	0.601801	0.955437
lmo2211	hemH	ferrochelatase	1694	3613	2839	974	24.0366	38.6074	56.5534	54.8899	-0.286821	5.20797	0.601965	0.955437
lmo0745	lmo0745	hypothetical protein	6	38	26	20	0	0.221437	0.121336	0.296431	0.480334	-1.3126	0.602586	0.955542
lmo0338	lmo0338	hypothetical protein	3	24	7	6	5.48151	5.46373	6.3161	6.41474	-0.616458	-2.38307	0.603026	0.955542
lmo2420	lmo2420	hypothetical protein	36	95	107	40	2.62825	7.61322	7.83096	3.06513	0.402343	0.228558	0.603144	0.955542
lmo1964	lmo1964	ABC transporter ATP-binding protein	4191	6558	6302	4866	13.9467	26.0039	21.1698	25.1242	0.288093	6.57139	0.603245	0.955542
lmo1106	lmo1106	hypothetical protein	25	81	54	54	0.055083	0.725571	0.276093	0.635969	0.41243	-0.093119	0.603567	0.955572
lmo0692	cheA	two-component sensor histidine kinase CheA	44	339	166	64	0.53716	4.90136	3.39917	1.05714	-0.35235	1.23096	0.604319	0.955685
lmo0508	lmo0508	PTS galactitol transporter subunit IIC	99	196	171	137	2.43079	5.9905	3.22514	2.20118	0.342948	1.38869	0.604516	0.955685
lmo1698	lmo1698	ribosomal-protein-alanine N-acetyltransferase	583	508	328	448	0.199975	0.219512	0.601403	0.349825	-0.296194	3.09604	0.604549	0.955685
lmo1954	drm	phosphopentomutase	2414	2496	3626	1925	41.8888	57.3831	53.1165	31.6223	0.280705	5.51762	0.606514	0.95831
lmo2762	lmo2762	PTS cellbiose transporter subunit IIB	41	36	31	21	1.8671	1.79956	1.41518	1.00376	-0.449996	-0.730713	0.607472	0.959244
lmo0157	lmo0157	ATP-dependent helicase	1496	2209	2157	1703	8.82147	14.2984	12.7505	10.5402	0.283834	5.04451	0.607897	0.959244
lmo2535	atpB	ATP synthase F0F1 subunit A	5905	6672	4790	4271	113.639	140.943	92.408	86.2703	-0.284055	6.57492	0.608343	0.959244
lmo2289	lmo2289	protein gp14	10	38	46	10	0.580108	1.81937	1.16307	1.13079	0.457483	-1.15525	0.60839	0.959244
lmo1453	lmo1453	hypothetical protein	77	151	105	47	30.0173	64.877	30.3413	10.8563	-0.376793	0.674502	0.609722	0.959244
lmo1089	tagD	glycerol-3-phosphate cytidylyltransferase	36	121	52	40	1.15666	3.04718	1.14587	0.699857	-0.408815	0.0533514	0.609874	0.959244
lmo0180	lmo0180	sugar ABC transporter permease	8	37	33	16	0.130019	0.660086	0.53765	0.272938	0.455792	-1.2653	0.610016	0.959244
lmo0724	lmo0724	hypothetical protein	225	228	163	158	0	0	0	0	-0.316704	1.79756	0.610407	0.959244
lmot37	lmot37	tRNA-Thr	209	135	200	199	12.8784	14.3609	17.6233	10.6207	0.317883	1.79732	0.610419	0.959244
lmo2328	lmo2328	XRE family transcriptional regulator	90	293	257	130	8.35997	41.2475	44.2516	8.44068	0.321334	1.66605	0.610455	0.959244
lmo1800	lmo1800	protein-tyrosine phosphatase	130	489	481	146	32.3618	118.578	122.413	32.1404	0.289324	2.31232	0.611087	0.959757
lmo0834	lmo0834	hypothetical protein	13	24	17	24	104.087	106.646	63.0136	74.7576	0.474172	-1.4056	0.612016	0.960737
lmo1773	purB	adenylosuccinate lyase	6432	6444	9221	5311	154.264	126.591	356.64	652.287	0.282436	6.915	0.612965	0.961747
lmo2617	rplF	50S ribosomal protein L6	314	1112	1235	257	8.06827	31.3644	31.8116	6.93122	0.291957	3.51949	0.613603	0.961982
lmo2408	lmo2408	repressor protein	264	299	179	212	17.8566	22.1997	12.1371	15.0507	-0.29926	2.09577	0.613726	0.961982
lmo2754	lmo2754	D-alanyl-D-alanine carboxypeptidase	4234	17847	18357	4113	43.6636	202.03	189.775	44.5199	0.284192	7.4371	0.614404	0.962567
lmo1868	lmo1868	hypothetical protein	165	172	145	98	83.7848	68.3525	56.3266	51.1538	-0.332243	1.36293	0.615118	0.962657
lmo0448	lmo0448	amino acid antiporter	18	109	67	56	1.86463	4.7986	3.19845	2.54427	0.397465	0.0740254	0.615196	0.962657
lmo0243	sigH	RNA polymerase factor sigma-70	693	1780	1154	535	194.709	229.214	252.516	260.126	-0.291457	4.07284	0.615535	0.962657
lmo0465	lmo0465	hypothetical protein	132	107	102	162	3.87545	14.0711	8.79458	2.01149	0.345362	1.25238	0.61635	0.962657
lmo2170	lmo2170	hypothetical protein	44	100	64	82	0.293101	1.1632	0.587645	0.425963	0.38202	0.371236	0.6166	0.962657
lmo0825	lmo0825	3-hydroxy-3-methylglutaryl-CoA reductase	627	941	1114	585	0.766572	1.53443	1.62732	0.61528	0.290439	3.80634	0.617986	0.962657
lmo1524	apt	adenine phosphoribosyltransferase	2115	2802	2245	1370	11.0386	16.8585	33.9592	20.4857	-0.27417	5.19428	0.618297	0.962657
lmo1012	lmo1012	N-acyl-L-amino acid amidohydrolase	3687	4355	3544	2412	34.1144	51.16	39.8517	38.3781	-0.271622	5.92702	0.618383	0.962657
lmo0309	lmo0309	hypothetical protein	30	125	82	70	0.355511	1.09756	1.06916	0.653007	0.375706	0.382237	0.618602	0.962657
lmo0471	lmo0471	hypothetical protein	11803	25384	29479	10158	3.92603	13.5424	16.6726	7.77481	0.28397	8.29928	0.618621	0.962657
lmo0874	lmo0874	PTS sugar transporter subunit IIA	6	15	23	4	0.187307	2.46727	0.500715	0.404119	0.526518	-2.12162	0.618665	0.962657
lmo0717	lmo0717	transglycosylase	6	206	81	35	12.448	30.7558	18.9506	6.02341	-0.394985	0.305882	0.618875	0.962657
lmo1245	lmo1245	hypothetical protein	25802	37139	27557	17686	34.2867	179.518	93.4201	19.4201	-0.284152	8.85067	0.620379	0.962657
lmo1605	murC	UDP-N-acetylmuramate--L-alanine ligase	14975	15925	19124	14589	53.5856	64.8742	51.3674	45.9558	0.282076	8.1661	0.620497	0.962657
lmo1648	lmo1648	hypothetical protein	251	399	362	303	34.5098	63.3728	40.6199	41.2862	0.279391	2.52366	0.620909	0.962657
lmo0831	lmo0831	hypothetical protein	412	560	275	383	1.37828	2.60088	2.71677	2.1781	-0.280763	2.85281	0.62105	0.962657
lmo0774	lmo0774	hypothetical protein	11676	15457	12345	7533	10.5198	18.9372	17.4219	6.31428	-0.279607	7.65518	0.621659	0.962657
lmo0114	lmo0114	repressor C1	763	1481	911	627	31.3336	66.7609	37.5035	27.0259	-0.286444	3.98569	0.622052	0.962657
lmo0861	lmo0861	sugar ABC transporter permease	21	73	23	29	0.708765	1.96985	1.22449	0.743923	-0.432227	-0.665085	0.622085	0.962657
lmo0221	lmo0221	pantothenate kinase	11812	12699	8654	8948	131.247	167.379	91.7149	52.8907	-0.278603	7.5494	0.622197	0.962657
lmo1051	def	peptide deformylase	12332	9407	7107	8938	104.574	258.385	25.6986	12.069	-0.277943	7.44101	0.622258	0.962657
lmo1683	lmo1683	Fur family transcriptional regulator	14056	14157	9775	10568	6.89383	7.78886	4.04639	5.66377	-0.279386	7.76448	0.622363	0.962657
lmo1065	lmo1065	hypothetical protein	2301	2644	1803	1756	260.794	896.819	473.155	188.197	-0.270446	5.23176	0.62278	0.962657
lmot30	lmot30	tRNA-Ala	119	122	68	93	4.63579	5.98668	4.59253	2.80496	-0.356394	0.878328	0.622945	0.962657
lmo2740	lmo2740	hypothetical protein	54	76	38	44	2.56051	3.95573	1.80627	2.18983	-0.401036	-0.0663317	0.623497	0.962657
lmo1861	lmo1861	hypothetical protein	245	895	655	143	101.664	192.899	134.156	59.6724	-0.278104	2.90878	0.623626	0.962657
lmo1413	lmo1413	peptidoglycan binding protein	365	1311	824	305	89.7303	103.48	52.3658	60.5123	-0.283237	3.46247	0.623712	0.962657
lmo2300	lmo2300	terminase large subunit from bacteriophage A118	103	335	238	183	1.49265	4.61057	4.17578	1.00195	0.302609	1.84715	0.623838	0.962657
lmo2218	lmo2218	hypothetical protein	138	301	232	203	152.798	574.683	519.431	89.8522	0.296825	1.91332	0.624352	0.962657
lmo1423	lmo1423	hypothetical protein	6118	23789	16923	3849	13.1823	14.1997	12.3708	8.18965	-0.277112	7.60539	0.624417	0.962657
lmo0897	lmo0897	transporter	220	413	237	192	10.3782	17.4765	13.2411	4.73475	-0.287925	2.1737	0.62463	0.962657
lmo0659	lmo0659	transcriptional regulator	41	81	100	40	9.91333	14.9992	9.53486	6.37429	0.393348	0.170957	0.624856	0.962657
lmo0636	lmo0636	hypothetical protein	84	94	116	87	1.0951	2.7648	2.89819	3.14942	0.356513	0.782077	0.625231	0.962763
lmo1741	lmo1741	histidine kinase	176	325	339	186	7.78596	15.5753	10.0352	3.56547	0.287362	2.12703	0.626362	0.962884
lmo2286	lmo2286	protein gp17	109	174	113	78	0.650814	2.98182	1.40282	0.658798	-0.344559	1.03056	0.626379	0.962884
lmo0770	lmo0770	LacI family transcriptional regulator	1260	1390	1078	860	3.13017	16.0579	9.84054	2.12324	-0.281702	4.33551	0.626532	0.962884
lmo1855	lmo1855	D-alanyl-D-alanine carboxypeptidase	1793	5051	4154	847	27.7145	30.3573	33.8713	36.2069	-0.26441	5.53562	0.62688	0.962949
lmo2261	lmo2261	hypothetical protein	5959	4771	3806	4211	46.0859	47.6314	29.079	41.2749	-0.268069	6.41824	0.627524	0.963041
lmo2717	cydB	cytochrome D ubiquinol oxidase subunit II	475	504	580	477	6.4637	7.52834	7.91194	6.81289	0.27744	3.18794	0.628044	0.963041
lmo1662	lmo1662	hypothetical protein	997	916	864	590	14.9596	14.8812	14.155	15.1948	-0.281328	3.90101	0.628077	0.963041
lmo2733	lmo2733	PTS fructose transporter subunit IIABC	109	240	172	172	0.767746	1.8556	1.21447	1.27158	0.307814	1.59012	0.628516	0.963041
lmo0058	lmo0058	hypothetical protein	8	55	48	18	0.213927	1.61443	1.28672	0.505212	0.418894	-0.876503	0.628772	0.963041
lmo1493	lmo1493	oligopeptidase	8207	8318	8698	8845	67.9079	154.424	161.487	55.7493	0.271817	7.26687	0.628775	0.963041
lmo0611	acpD	azoreductase	4982	7430	4616	7375	52.4394	155.788	67.1055	25.906	0.268215	6.77727	0.629848	0.963418
lmo1444	lmo1444	foldase	71	242	151	54	41.4577	70.9412	18.8679	13.3294	-0.33556	1.0502	0.630105	0.963418
lmo2464	lmo2464	transcriptional regulator	600	1240	1374	564	13.5944	30.8397	31.2078	13.4126	0.27975	3.97045	0.630228	0.963418
lmo0654	lmo0654	hypothetical protein	3830	4457	5375	3566	90.4228	89.4813	132.559	166.038	0.264887	6.24098	0.630245	0.963418
lmo1450	lmo1450	DEAD/DEAH box helicase	10196	23564	23839	10788	3.64019	7.58665	6.75586	3.58842	0.273488	8.14099	0.631045	0.964172
lmo0102	lmo0102	hypothetical protein	144	234	140	116	6.82802	12.1795	6.65469	5.77319	-0.313	1.45265	0.632631	0.965659
lmo0853	lmo0853	SugE protein	60	108	50	55	80.8929	86.7408	46.2318	73.2205	-0.375151	0.260214	0.633362	0.965717
lmo0377	lmo0377	hypothetical protein	3260	3100	4111	2879	0.302594	1.99293	1.12235	0.825771	0.260034	5.8954	0.633373	0.965717
lmo2629	rplB	50S ribosomal protein L2	12496	28410	25567	5032	206.743	515.955	424.04	87.3828	-0.27138	8.14841	0.633665	0.965717
lmo2777	lmo2777	multidrug transporter	816	924	831	972	9.45374	11.7508	9.65122	11.8197	0.276688	4.00294	0.633951	0.965717
lmo0149	lmo0149	hypothetical protein	340	650	700	334	7.59129	15.9306	15.6676	7.82725	0.271514	3.0889	0.634202	0.965717
lmo2854	lmo2854	sporulation protein SpoJ	706	2749	2065	375	11.275	48.1912	33.0597	6.28592	-0.27171	4.49635	0.635564	0.966044
lmo2214	lmo2214	ABC transporter permease	989	1066	854	664	49.9157	75.6309	68.7755	53.5458	-0.27503	3.97671	0.635765	0.966044
lmo0139	lmo0139	hypothetical protein	8	222	109	26	0.29915	9.11241	4.08595	1.02047	-0.359097	0.440138	0.636429	0.966044
lmo1858	lmo1858	dehydrogenase	1181	1833	2183	1043	136.717	170.07	110.813	70.7865	0.267179	4.72831	0.636448	0.966044
lmo1543	lmo1543	ribonuclease G	612	1203	912	393	35.6558	52.1408	64.2445	71.2176	-0.274221	3.68347	0.637275	0.966044
lmo2168	lmo2168	glyoxalase	5448	4901	2929	4512	119.932	132.22	61.7667	74.782	-0.25982	6.34822	0.637722	0.966044
lmo1796	lmo1796	hypothetical protein	22078	19864	15399	15693	0.357641	1.33295	0.575302	0.506329	-0.268633	8.36273	0.637884	0.966044
lmo2739	lmo2739	NAD-dependent deacetylase	279	317	256	184	5.57931	6.95852	5.13197	3.86207	-0.274964	2.18746	0.637991	0.966044
lmo0969	lmo0969	ribosomal large subunit pseudouridine synthetase	607	1083	1305	509	4.9241	18.0092	12.0747	4.14604	0.273702	3.87209	0.63817	0.966044
lmo0226	folK	7,8-dihydro-6-hydroxymethylpterin pyrophosphokinase	675	1133	1040	323	60.3883	88.4903	103.492	71.4395	-0.272519	3.70829	0.639212	0.966044
lmo2318	lmo2318	hypothetical protein	30	233	128	35	0.665326	3.49286	2.40687	0.728692	-0.34219	0.70538	0.639336	0.966044
lmo2759	lmo2759	hypothetical protein	7721	7008	8358	7573	200.634	199.897	217.721	206.55	0.26244	7.11673	0.639658	0.966044
lmo0511	lmo0511	hypothetical protein	1388	1615	1596	1532	111.499	107.74	59.548	66.5134	0.263456	4.77673	0.64	0.966044
lmo1875	lmo1875	ABC transporter ATP-binding protein	11677	18033	14536	7359	61.7961	67.6676	38.6461	40.8592	-0.265195	7.76268	0.640097	0.966044
lmo0171	lmo0171	internalin	242	1088	684	214	1.33621	6.59431	3.78602	1.24022	-0.266109	3.106	0.64032	0.966044
lmo2418	lmo2418	ABC transporter permease	364	808	531	287	7.44086	18.1307	10.8814	6.15785	-0.266906	3.03593	0.640419	0.966044
lmo0256	lmo0256	hypothetical protein	851	2112	2026	959	949.908	1045.32	621.218	398.127	0.265696	4.61594	0.640579	0.966044
lmo0622	lmo0622	hypothetical protein	107	171	135	149	134.316	138.261	110.565	57.0829	0.313576	1.32659	0.641442	0.966044
lmo1390	lmo1390	ABC transporter permease	1196	1128	1077	705	30.8941	134.419	91.1239	38.6543	-0.269401	4.18179	0.641891	0.966044
lmo0943	fri	non-heme iron-binding ferritin	62649	209469	162118	32425	16.1773	62.3931	62.6671	33.6394	-0.269754	10.8172	0.642393	0.966044
lmo2260	lmo2260	hypothetical protein	398	777	558	579	266.097	233.861	170.374	197.369	0.266194	3.32838	0.642587	0.966044
lmo0982	lmo0982	peptidase	10856	17891	20891	9653	29.1701	40.523	141.083	54.4691	0.263756	7.96699	0.642652	0.966044
lmo2604	lmo2604	hypothetical protein	1559	2366	1282	1427	19.6452	32.7271	16.1945	18.8739	-0.259393	4.84996	0.643564	0.966044
lmo2282	lmo2282	protein gp21	5	48	38	16	0.745159	1.5936	1.68717	0.593334	0.413908	-1.13151	0.644266	0.966044
lmo1738	lmo1738	amino acid ABC transporter substrate-binding protein	124	223	193	60	4.70689	5.09595	6.85149	3.4515	-0.304291	1.31615	0.644611	0.966044
lmo1702	lmo1702	glutathione transferase	345	884	1002	282	30.0593	51.561	44.9821	24.9362	0.265211	3.34377	0.644657	0.966044
lmo0489	lmo0489	NADH:flavin oxidoreductase	2050	2005	1562	1461	8.92617	15.1463	5.83178	7.76611	-0.255936	4.98321	0.644687	0.966044
lmo0229	lmo0229	CtsR family transcriptional regulator	4916	12514	7936	4142	193.203	437.287	253.245	140.335	-0.257313	6.90422	0.644728	0.966044
lmo2463	lmo2463	multidrug transporter	248	413	407	271	1.53109	2.79885	2.51889	1.75607	0.261956	2.5295	0.645074	0.966044
lmo2007	lmo2007	hypothetical protein	4	121	77	38	0.0851746	1.1687	0.341537	0.402299	0.356187	-0.0620485	0.645511	0.966044
lmo2792	lmo2792	hypothetical protein	35089	35945	33107	21120	637.903	717.304	603.353	402.998	-0.264095	9.1002	0.645902	0.966044
lmo1079	lmo1079	hypothetical protein	560	1273	1036	760	15.3261	47.6575	33.2963	13.9148	0.26638	3.9404	0.646388	0.966044
lmo1341	lmo1341	competence protein ComG	0	14	8	6	0	0.10629	0.388274	0	0.443608	-2.76833	0.646461	0.966044
lmo2737	lmo2737	LacI family transcriptional regulator	802	1064	1029	900	11.5635	16.8398	14.8729	13.6201	0.265585	4.06702	0.647424	0.966044
lmo0947	lmo0947	hypothetical protein	1288	1834	1961	499	28.3741	32.5204	30.4521	33.8208	-0.26095	4.53165	0.647946	0.966044
lmo1477	lmo1477	oxidoreductase	19	194	120	74	71.9218	93.5555	78.1481	66.9124	0.322655	0.709561	0.648134	0.966044
lmo1289	lmo1289	internalin	235	755	551	151	232.09	276.596	232.662	269.252	-0.258198	2.73515	0.648403	0.966044
lmo2744	lmo2744	Crp/Fnr family transcriptional regulator	717	1022	702	544	14.3382	22.4341	14.0728	11.4183	-0.265476	3.68686	0.648414	0.966044
lmo0720	lmo0720	hypothetical protein	190	394	295	123	13.4077	19.6263	26.5058	21.0841	-0.273894	2.04646	0.648428	0.966044
lmo2718	cydA	cytochrome D ubiquinol oxidase subunit I	2597	2237	2291	1509	25.4685	24.0812	22.5229	15.5327	-0.25003	5.26308	0.64869	0.966044
lmot62	lmot62	tRNA-Arg	78	34	38	45	39.0758	40.7295	54.7478	66.9371	-0.363979	-0.0709226	0.648843	0.966044
lmo0112	lmo0112	Fnr/Crp family transcriptional regulator	613	560	588	656	12.1528	12.1867	11.6859	13.6504	0.263375	3.46863	0.648919	0.966044
lmo1622	lmo1622	hypothetical protein	1617	1786	1684	1820	10.182	10.7544	15.512	16.5825	0.252424	4.961	0.649911	0.966044
lmo1365	tktB	1-deoxy-D-xylulose-5-phosphate synthase	5984	6923	4945	4515	151.689	179.534	110.904	108.621	-0.251508	6.62246	0.650312	0.966044
[truncated: 942 more rows]

## Sheet: DEGs
GeneID	Gene Name	Product	Number of Reads				RPKM				logFC	logCPM	PValue	FDR
			WT1	WT2	PNP1	PNP2	WT1	WT2	PNP1	PNP2
lmo2487	lmo2487	hypothetical protein	5209	18444	57649	8015	56.9084	221.186	631.366	91.9076	1.66908	8.47641	0.00439674	0.0999268
lmo2258	lmo2258	hypothetical protein	4782	2855	11320	11008	25.8276	87.4256	90.954	37.4654	1.63164	7.14194	0.00450607	0.0999268
lmo0604	lmo0604	hypothetical protein	935	677	2120	2408	34.6451	92.9104	89.0714	84.7335	1.62854	4.86243	0.00448316	0.0999268
rli69			854	515	218	195	0	0	0	0	-1.65364	3.02792	0.00442175	0.0999268
lmo2495	lmo2495	phosphate ABC transporter ATP-binding protein	957	451	353	119	16.9294	8.75767	6.25998	2.20955	-1.66033	3.10526	0.00428604	0.099037
lmo0015	qoxC	AA3-600 quinol oxidase subunit III	6900	5568	2274	1567	155.569	137.802	51.3963	37.0825	-1.60778	6.17068	0.00421661	0.0983563
lmo1298	glnR	glutamine synthetase repressor	5887	8247	16342	20836	4.2055	8.5081	5.13373	3.62069	1.67309	7.90286	0.00408282	0.0974913
lmo1102	lmo1102	cadmium efflux system accessory protein	9382	8636	3551	1929	0.218371	0.928853	0.273635	0.343804	-1.63287	6.67104	0.00409677	0.0974913
lmo0984	lmo0984	hypothetical protein	964	1220	4651	1715	7.42868	11.2435	30.4704	10.8144	1.64207	5.20579	0.00356259	0.0890366
lmo0955	lmo0955	hypothetical protein	2342	4374	17643	2436	37.3435	103.962	41.536	18.5092	1.66467	6.76799	0.00352405	0.088778
lmo0202	hly	listeriolysin O precursor	2144	13241	35275	5973	2.35822	13.5457	15.4293	8.98441	1.70715	7.81066	0.00338567	0.0879161
lmos74	lmos74	FMN	4242	3252	9572	11929	64.4966	117.986	7.80684	3.18182	1.6807	7.10821	0.00345926	0.0879161
lmo1747	lmo1747	ABC transporter ATP-binding protein	2432	1983	5170	7095	75.8615	96.0544	88.5965	80.694	1.65781	6.3163	0.00334715	0.0879161
lmo2156	lmo2156	hypothetical protein	1766	3563	9905	4579	7.42873	8.01113	31.0971	16.2341	1.65708	6.41416	0.00342396	0.0879161
lmo2752	lmo2752	ABC transporter ATP-binding protein	5470	5414	2308	1028	42.57	46.2504	18.0061	8.39722	-1.63252	5.93038	0.00346192	0.0879161
lmo1836	pyrAa	carbamoyl phosphate synthase small subunit	9620	10088	5064	1073	590.013	518.827	431.833	214.78	-1.67694	6.76486	0.00329323	0.0879161
lmo0760	lmo0760	hypothetical protein	1116	1283	486	187	5.83985	12.2062	6.26138	3.22607	-1.74703	3.69544	0.00342252	0.0879161
lmo0567	hisD	histidinol dehydrogenase	1362	2108	832	148	33.6319	52.807	25.5815	16.7985	-1.75458	4.16762	0.00316559	0.0859348
lmo2695	lmo2695	dihydroxyacetone kinase subunit DhaK	1866	1487	5698	4170	26.0077	22.75	79.6123	61.0031	1.6542	5.92089	0.00307495	0.0849387
lmo1734	lmo1734	glutamate synthase large subunit	76738	45499	26180	10648	20.6841	25.3022	17.8034	13.1991	-1.76125	9.48141	0.00295608	0.0823779
lmo1100	cadA	cadmium resistance protein	3775	7855	2339	865	385.284	389.296	146.186	83.1465	-1.66569	5.87546	0.0028387	0.0799517
lmo2091	argH	argininosuccinate lyase	2364	940	859	209	3.87511	6.788	6.70737	6.62367	-1.77341	4.33211	0.00284363	0.0799517
lmo2396	lmo2396	internalin	574	2617	478	239	2.8056	14.041	2.34213	1.22613	-1.79604	3.85576	0.00264504	0.0771226
lmo0536	lmo0536	6-phospho-beta-glucosidase	525	650	2403	1273	82.4512	95.5421	49.2789	16.8598	1.78399	4.42515	0.00260711	0.0767717
lmo1966	lmo1966	hypothetical protein	2791	8445	24554	7897	58.6427	296.034	641.482	71.9189	1.77399	7.50828	0.00226665	0.0686317
lmo2067	lmo2067	bile acid hydrolase	284	377	1097	932	587.88	1354.45	750.423	238.854	1.83223	3.62051	0.00217173	0.0677107
lmo0974	dltA	D-alanine--poly(phosphoribitol) ligase subunit 1	10466	14244	47917	29119	499.66	652.485	150.878	107.316	1.81453	8.82325	0.00212968	0.0670636
lmo2581	lmo2581	hypothetical protein	217	334	1112	607	2.74952	4.64542	14.1244	8.07257	1.82577	3.32552	0.00200311	0.0644691
lmo2157	sepA	hypothetical protein	1024	1006	4276	2132	27.6708	63.5167	352.946	103.637	1.74467	5.22727	0.00200908	0.0644691
lmo1566	citC	isocitrate dehydrogenase	17299	18654	5841	3492	111.82	144.152	78.6523	130.878	-1.81887	7.59412	0.00180787	0.059302
lmo1674	lmo1674	prolyl aminopetidase	7619	7613	2182	1774	630.142	656.852	435.631	440.76	-1.792	6.37604	0.001608	0.0533009
lmo0796	lmo0796	hypothetical protein	30649	90554	22744	5765	4.93943	9.04009	2.97285	2.31962	-1.87219	9.14752	0.00160466	0.0533009
lmo2360	lmo2360	transmembrane protein	2358	17106	3491	899	11.6869	93.0648	17.345	4.67672	-1.81015	6.40238	0.00145503	0.0503503
lmo2101	lmo2101	pyridoxal biosynthesis lyase PdxS	11760	5799	36758	27951	131.412	76.2657	340.659	219.106	1.90168	8.58258	0.00129116	0.0451764
lmo1671	lmo1671	ABC transporter	2007	5598	1371	450	100.547	101.105	25.5871	18.5853	-1.8289	5.17376	0.00125602	0.0444406
rli39			849	641	2519	2457	216.884	32.9088	26.91	71.0972	1.8657	4.92396	0.0011695	0.0423159
lmo1968	lmo1968	creatinine amidohydrolase	424	563	2462	1063	5.05258	5.79489	9.0398	5.49346	1.96322	4.30108	0.00103902	0.0394201
lmo1651	lmo1651	ABC transporter ATP-binding protein	1193	1661	388	248	0.133317	1.09756	1.09143	0.606363	-1.97997	3.85856	0.000998494	0.0383446
lmo2361	lmo2361	hypothetical protein	1810	5564	769	751	53.0253	178.926	22.5839	23.0925	-1.89216	5.09969	0.000897033	0.0353095
lmo0976	lmo0976	hypothetical protein	16078	19127	4843	3290	44.4792	53.9624	28.7765	47.2251	-1.95127	7.51658	0.00084352	0.0336234
lmo2507	ftsE	cell division protein FtsE	312	800	2899	943	6.26647	17.6376	58.3693	19.8795	2.0049	4.38418	0.000800032	0.0327182
lmo0758	lmo0758	hypothetical protein	4037	5099	1305	846	25.2855	31.9092	11.0386	4.44709	-1.91825	5.56638	0.000636217	0.0263611
lmo1055	PdhD	dihydrolipoamide dehydrogenase	6010	9561	2463	1099	152.577	413.888	284.417	115.164	-1.96261	6.28127	0.000572157	0.024023
lmo2006	alsS	acetolactate synthase	4783	4587	1246	975	0.0378554	1.257	0.73051	0.377465	-1.93671	5.65203	0.000548559	0.0233434
lmo2114	lmo2114	ABC transporter ATP-binding protein	231	787	2863	781	1.74167	5.04877	6.2997	2.35783	2.08403	4.27423	0.000525837	0.022683
lmo0042	lmo0042	DedA protein	217	255	676	983	4.53671	5.85198	14.1676	21.5705	2.07434	3.35052	0.000500573	0.021894
lmo1775	purE	phosphoribosylaminoimidazole carboxylase catalytic subunit	5467	4087	12608	22024	7.35453	30.1176	16.0235	2.84397	2.05509	7.75683	0.000483734	0.021894
lmo1883	lmo1883	chitinase	179	221	797	653	7.17342	11.7766	4.35695	4.76115	2.05399	3.08674	0.000499078	0.021894
lmo1517	lmo1517	nitrogen regulatory PII protein	5285	3724	1794	574	6.51068	11.0527	6.55007	2.5198	-1.95458	5.64827	0.000489564	0.021894
lmo1867	lmo1867	pyruvate phosphate dikinase	4037	3760	1155	689	7.93682	10.5901	13.8744	14.6005	-1.98114	5.38349	0.0004658	0.021894
lmo0784	lmo0784	PTS mannose transporter subunit IIB	283	256	1251	910	9.9365	15.051	32.036	16.9193	2.12467	3.63172	0.000439288	0.0212818
lmo0265	lmo0265	succinyl-diaminopimelate desuccinylase	362	615	3094	818	16.2849	33.669	18.2989	6.75862	2.12143	4.36651	0.000423983	0.0208613
lmo0954	lmo0954	hypothetical protein	2198	2926	13755	5582	31.1982	118.726	39.8379	17.5734	2.03534	6.73283	0.00041846	0.0208613
lmo0783	lmo0783	PTS mannose transporter subunit IIB	303	231	1442	831	15.2727	29.0452	27.144	29.2534	2.14947	3.66954	0.000384465	0.0195271
lmot10	lmot10	tRNA-Ala	2889	1842	528	503	0	0	0	0	-2.1059	4.70757	0.000340293	0.0175669
lmo0751	lmo0751	hypothetical protein	3430	5661	1009	857	2.41115	12.5218	6.98722	2.55203	-2.02859	5.48518	0.000331964	0.0174226
lmo1673	menB	naphthoate synthase	5968	5467	1515	1051	260.782	284.564	158.004	132.788	-2.04042	5.927	0.000309969	0.0166139
lmo1835	carB	carbamoyl-phosphate synthetase	6133	8225	2757	559	302.851	314.253	195.638	59.5138	-2.06381	6.17726	0.000293688	0.016225
lmo0953	lmo0953	hypothetical protein	1225	846	4605	3505	38.1981	78.3096	288.466	41.7021	2.0462	5.55807	0.000288234	0.016208
lmo0778	lmo0778	hypothetical protein	362	603	2079	1657	0.674054	2.87257	2.94134	0.624257	2.20182	4.41786	0.000250973	0.0143694
lmo0514	lmo0514	internalin	1481	5641	20740	5812	6.77861	12.2673	12.8366	7.53994	2.16386	7.12504	0.000211597	0.0123392
lmo1261	lmo1261	hypothetical protein	576	721	2808	2370	0.894334	2.87499	0.960573	1.341	2.19905	4.89644	0.000158595	0.00979244
lmo0096	lmo0096	PTS mannose transporter subunit IIAB	500	509	3193	1418	7.14197	7.98081	45.7209	21.2594	2.27137	4.63369	0.000132401	0.00833862
lmo2423	lmo2423	hypothetical protein	129	265	638	905	2.03194	4.58193	10.0742	14.9622	2.33113	3.19693	9.61249e-05	0.00644037
lmo2568	lmo2568	hypothetical protein	2437	4956	25037	7705	103.785	231.682	1068.88	344.412	2.31614	7.41042	8.84377e-05	0.00614822
lmo0759	lmo0759	hypothetical protein	3707	3929	893	575	9.86544	14.2926	6.19222	3.07846	-2.24537	5.27921	8.98121e-05	0.00614822
lmo2660	lmo2660	transketolase	1340	1473	207	238	9.17148	11.0667	1.42028	1.70977	-2.44377	3.80121	6.61774e-05	0.0047362
lmo0582	iap	invasion associated secreted endopeptidase	1324	3605	16803	4705	11.1751	15.921	17.2992	15.9026	2.33699	6.79104	6.24612e-05	0.0045742
lmo0049	lmo0049	hypothetical protein	190	185	1525	470	16.1832	17.2967	130.211	42.0179	2.44275	3.35865	5.46521e-05	0.00409761
lmo1847	lmo1847	metal ABC transporter	14501	21746	4885	1497	1263.05	1475.6	973.213	887.775	-2.39467	7.43301	5.35522e-05	0.00409761
lmo0752	lmo0752	hypothetical protein	7220	13163	2133	1220	4.23869	11.6567	8.65646	3.10007	-2.38112	6.56747	4.30181e-05	0.00347343
lmo1672	menE	O-succinylbenzoic acid--CoA ligase	4920	4178	1119	591	126.968	139.262	36.4517	31.0295	-2.34548	5.55671	3.90347e-05	0.00323474
lmo2154	nrdF	ribonucleotide-diphosphate reductase subunit beta	10598	30773	5561	955	159.752	500.746	101.69	77.1403	-2.487	7.48829	2.96698e-05	0.00252514
lmo2152	lmo2152	thioredoxin	2410	4776	873	293	124.563	321.53	50.6551	15.3755	-2.4484	5.03806	2.58512e-05	0.00226126
lmo2682	kdpA	potassium-transporting ATPase subunit A	1946	3134	11887	12312	15.9261	28.1545	97.5232	105.76	2.52971	7.09327	1.91633e-05	0.00173615
lmo2153	lmo2153	flavodoxin	3954	9298	1604	465	139.271	443.902	73.2583	13.1724	-2.48873	5.88282	1.46267e-05	0.00143935
lmo2158	lmo2158	hypothetical protein	373	780	4746	1331	0.95931	3.10138	1.37005	0.524138	2.5623	4.93411	1.33543e-05	0.00135654
lmo1445	zurR	ZurR family transcriptional regulator	2010	3293	453	254	242.504	367.288	116.556	83.7156	-2.70652	4.59931	7.98738e-06	0.000838409
lmo1054	pdhC	dihydrolipoamide acetyltransferase	6239	16499	2356	690	170.798	170.833	150.78	160.424	-2.68822	6.61224	5.13229e-06	0.000557296
lmo2588	lmo2588	multidrug transporter	3339	6501	449	731	31.088	66.4413	4.19074	7.14365	-2.6896	5.45986	3.54079e-06	0.000398213
lmo2129	lmo2129	hypothetical protein	347	168	1571	2257	4.81125	7.27421	8.903	11.4814	2.99835	4.41647	1.42816e-06	0.000166565
lmo1053	PdhB	pyruvate dehydrogenase subunit E1 beta	7412	16684	1817	815	59.0653	103.144	24.2656	11.3366	-2.96311	6.69045	7.04803e-07	8.53625e-05
lmo0048	lmo0048	sensor histidine kinase AgrB	2230	1514	16002	14153	50.0328	37.287	359.909	333.292	3.10323	7.31809	3.4623e-07	4.36111e-05
lmo0418	lmo0418	hypothetical protein	1318	1382	11485	9303	6.1948	10.5819	5.24027	5.57577	3.10672	6.76941	2.47909e-07	3.25277e-05
lmo1984	ilvB	acetolactate synthase	5076	4081	743	276	24.8481	22.8118	2.10858	0.677039	-3.15347	5.47066	9.46971e-08	1.29653e-05
lmo2124	lmo2124	sugar ABC transporter permease	80	107	1115	649	1.12796	3.84668	50.8829	10.6667	3.40448	3.14318	5.4381e-08	7.7839e-06
lmo1052	pdhA	pyruvate dehydrogenase subunit E1 alpha	10367	20584	1652	874	52.6529	152.843	19.932	6.11199	-3.38617	7.03234	3.29237e-08	4.93698e-06
lmo2277	lmo2277	hypothetical protein	364	634	3129	4968	2.33234	5.58587	3.17194	1.28393	3.36693	5.47169	1.73457e-08	2.73108e-06
rli111			146	128	1547	1634	98.2892	107.061	97.2048	148.2	3.70436	4.0468	1.02957e-08	1.78178e-06
lmo0346	lmo0346	triosephosphate isomerase	209	252	3584	1615	2.67376	4.16675	63.1618	47.4761	3.60927	4.65053	9.79983e-09	1.78178e-06
lmo1986	ilvC	ketol-acid reductoisomerase	987	884	97	48	2.76145	4.07444	0.593196	0.536398	-3.61568	3.123	1.07507e-08	1.78178e-06
lmo0347	lmo0347	dihydroxyacetone kinase	81	160	1902	1051	0.524496	2.17008	21.3955	13.6358	3.84543	3.84447	3.58375e-09	7.05327e-07
lmo1733	gltD	glutamate synthase subunit beta	4022	2400	339	139	37.4636	41.4476	20.3434	18.7395	-3.77331	4.95977	1.19593e-09	2.89692e-07
rli54			2468	4113	298	116	140.456	114.597	151.633	170.924	-3.82946	4.79963	1.13023e-09	2.89692e-07
lmo2125	lmo2125	sugar ABC transporter substrate-binding protein	103	320	4635	928	0.326311	1.31336	1.83028	1.67987	3.91545	4.64256	8.32698e-10	2.38379e-07
lmo0342	lmo0342	transketolase	963	1083	18523	9472	3.42703	4.2172	99.3391	33.1494	3.88944	7.07413	5.78469e-10	1.8216e-07
lmo0350	lmo0350	hypothetical protein	33	140	1300	924	17.9107	50.4679	22.4932	6.55037	4.06224	3.45534	4.70194e-10	1.64516e-07
lmo0477	lmo0477	secreted protein	120	163	3190	1366	15.1398	11.7805	18.0204	11.8276	4.1394	4.42018	2.7462e-10	1.2354e-07
lmo0343	lmo0343	translaldolase	138	204	4238	1746	2.46949	2.74463	86.4903	30.0023	4.27066	4.80162	3.08057e-11	1.61678e-08
lmo0344	lmo0344	short chain dehydrogenase	190	213	5494	1751	3.76973	4.98937	64.8037	30.5747	4.22869	5.05037	2.11597e-11	1.33264e-08
lmo0345	lmo0345	sugar-phosphate isomerase	80	81	2795	926	1.71684	3.72259	40.4131	23.3815	4.57913	4.07899	1.21693e-11	9.5803e-09
lmo0348	lmo0348	dihydroxyacetone kinase	193	274	4548	3265	1.05404	4.90852	41.6249	30.977	4.26906	5.25663	1.06839e-11	9.5803e-09
lmo2522	lmo2522	cell wall-binding protein	78	422	7593	1226	1.29049	7.66395	125.933	21.29	4.39886	5.26383	3.09949e-12	4.88014e-09
